# Supplementary material for: Local Diversification of Methicillin- Resistant Staphylococcus aureus ST239 in South America After Its Rapid Worldwide Dissemination
Source: Front Microbiol. 2019 Feb 27;10:82. doi: 10.3389/fmicb.2019.00082 (PMC6400870; doi:10.3389/fmicb.2019.00082)
Supplement: Table S1 — Main characteristics of the ST239-BR100 strains. [file Table_1.xls]

## Sheet: Planilha1
ISOLATE	SOURCE	Isolation year	Agr function	mgrA transposase	agrC transposase
BMB9393	Blood	1993	+	+	-
GV88	Skin wound	1997	+	+	-
Be62	Blood	1996	+	+	-
GV51	bronchoalveolar lavage fluid	1997	+	+	-
GV69	Skin wound	1996	-	-	-
HC1335	Nasal colonization	2001	-	+	+
HC1340	Nasal colonization	2001	-	-	-
HC556	Nasal colonization	2001	-	+	-
Be 03	Skin wound	1995	+	+	-
Be 04	Surgical wound	1995	+	+	-
Be 08	Catheter tip	1995	-	-	-
Be 15	Catheter tip	1995	+	+	-
Be 33	Blood	1995	+	+	-
Be 36	bronchoalveolar lavage fluid	1995	+	+	-
Be 37	Abdominal abcess	1995	+	+	-
Be 38	Catheter tip	1995	+	+	-
Be 46	Surgical wound	1996	+	+	-
Be 49	Sputum	1996	+	+	-
Be 61	Skin wound	1996	-	+	-
Be 80	Pericardial fluid	1996	+	+	-
Be 96	Surgical wound	1996	+	+	-
Be 97	Catheter tip	1996	+	-	-
Be 100	Urine	1996	+	+	-
Be 171	Blood	1997	-	+	+
Be 172	Skin wound	1997	+	+	-
Be 214	Skin wound	1998	-	-	-
Be 216	Catheter tip	1998	-	-	-
GV 02	Surgical wound	1996	+	+	-
GV 04	Skin wound	1996	+	-	-
GV 11	Skin wound	1996	+	+	-
GV 12	Surgical wound	1996	-	-	-
GV 13	bronchoalveolar lavage fluid	1996	+	+	-
GV 14	bronchoalveolar lavage fluid	1996	+	+	-
GV 17	Surgical wound	1996	+	+	-
GV 24	bronchoalveolar lavage fluid	1996	+	+	-
GV 39	Skin wound	1996	+	+	-
GV 48	Surgical wound	1996	+	+	-
GV 49	Skin wound	1996	+	+	-
GV 56	Skin wound	1997	-	+	-
GV 57	bronchoalveolar lavage fluid	1997	+	+	-
GV 61	Surgical wound	1996	-	-	-
GV 65	Skin wound	1996	-	-	-
GV 66	Skin wound	1996	+	+	-
GV 73	Skin wound	1996	+	+	-
GV 83	Surgical wound	1996	+	-	-
GV 84	Skin wound	1997	+	-	-
GV 87	bronchoalveolar lavage fluid	1997	+	-	-
GV 93	Skin wound	1996	+	+	-
GV 94	Surgical wound	1996	-	-	-
GV 111	Bone fragment	1997	+	-	-
GV 112	bronchoalveolar lavage fluid	1997	+	-	-
GV 113	bronchoalveolar lavage fluid	1997	+	+	-
GV 121	Surgical wound	1997	+	-	-
GV 122	Urine	1997	+	+	-
GV 128	bronchoalveolar lavage fluid	1997	+	+	-
GV 130	Surgical wound	1997	+	+	-
GV 131	Surgical wound	1997	+	+	-
GV 150	Catheter tip	1997	+	+	-
GV 152	bronchoalveolar lavage fluid	1998	+	-	-
GV 153	Skin wound	1998	+	+	-
HC 34	Nasal colonization	2001	+	+	-
HC 76	Nasal colonization	2001	+	+	-
HC 83	Nasal colonization	2001	+	+	-
HC 97	Nasal colonization	2001	+	-	-
HC 144	Nasal colonization	2001	-	-	-
HC 146	Nasal colonization	2001	-	-	-
HC 173	Nasal colonization	2001	+	-	-
HC 176	Nasal colonization	2001	+	+	-
HC 178	Nasal colonization	2001	+	-	-
HC 262	Nasal colonization	2001	+	+	-
HC 290	Nasal colonization	2001	+	-	-
HC 298	Nasal colonization	2001	+	-	-
HC 299	Nasal colonization	2001	-	-	-
HC 333	Nasal colonization	2001	+	-	-
HC 387	Nasal colonization	2001	+	-	-
HC 489	Nasal colonization	2001	-	-	-
HC 534	Nasal colonization	2001	+	-	-
HC 618	Nasal colonization	2001	-	-	-
HC 648	Nasal colonization	2001	+	-	-
HC 731	Nasal colonization	2001	+	-	-
HC 796	Nasal colonization	2001	-	-	-
HC 879	Nasal colonization	2001	-	-	-
HC 916	Nasal colonization	2001	-	-	-
HC 946	Nasal colonization	2001	-	+	-
HC 956	Nasal colonization	2001	-	-	-
HC 1043	Nasal colonization	2001	-	-	-
HC 1110	Nasal colonization	2001	+	-	-
HC 1197	Nasal colonization	2001	-	-	-
HC 1215	Nasal colonization	2001	-	+	-
HC 1301	Nasal colonization	2001	+	+	-
HC 1302	Nasal colonization	2001	+	+	-
HC 1329	Nasal colonization	2001	-	+	+
HC 1590	Nasal colonization	2001	-	+	+
HC 1657	Nasal colonization	2001	+	+	-
LBM6374	Tracheal aspirate	2006	+	-	-
LBM6375	Blood	2006	+	-	-
LBM6379	Nasal colonization	2006	-	-
LBM6386	Blood	2006	+	+	-
LBM6392	Blood	2006	+	+	-
LBM6400	bronchoalveolar lavage fluid	2006	+	+	-
