# Supplementary material for: Local Diversification of Methicillin- Resistant Staphylococcus aureus ST239 in South America After Its Rapid Worldwide Dissemination
Source: Front Microbiol. 2019 Feb 27;10:82. doi: 10.3389/fmicb.2019.00082 (PMC6400870; doi:10.3389/fmicb.2019.00082)
Supplement: Table S2 — List of genomes used on ML analysis and their main characteristics. [file Table_2.XLSX]

## Sheet: Plan1
Isolate	ST	Accession number	Country	Isolation year	sasX	chp	sea	sak	scn	selK	selQ	agrC mutation nt 16	agrC mutation nt 932	agrC mutation nt 1027	agrC other mutation	ardA	tsst
JKD6008	239	CP002120.1	Australia	2003	-	-	+	+	+	+	+	-	-	-	-	+	-
JKD6009	239	ABSA00000000.1	Australia	2003	-	-	+	+	+	+	+	-	-	-	-	+	-
LHH1	239	ERS000472	United States of America	1994	-	-	+	+	+	+	+	-	-	-	+	+	-
BK2421	239	ERS000434	United States of America	1996	-	-	+	-	+	+	+	-	-	-	+	+	-
ANS46	239	ERS000449	Austrália	1982	-	-	+	-	+	+	+	-	-	-	-	+	-
GRE18	239	ERS000457	Greece	1998	-	-	+	+	+	-	-	-	-	-	+	+	-
GRE4	239	ERS000438	Greece	1998	-	-	+	+	+	-	-	-	-	-	+	+	-
GRE317	239	ERS000458	Greece	1999	-	-	+	+	+	-	-	-	-	-	+	+	-
R35	239	ERS000473	USA: NJ	1987	-	-	+	+	+	-	-	-	-	-	+	+	-
TUR1	239	ERS000474	Turkey	1996	-	-	+	+	+	-	-	-	+	-	-	+	-
HUR18	239	ERS000466	Hungary	1997	-	-	+	+	+	+	+	-	+	-	-	+	-
HU109	239	ERS000441	Hungary	1996	-	-	+	+	+	+	+	-	+	-	-	+	-
16K	239	BABZ00000000.1	Russia	2006-2008	-	-	+	+	+	+	+	-	+	-	-	+	-
3HK	239	ERS000433	Czech Republic	2000	-	-	+	+	+	+	+	-	+	-	-	+	-
TUR27	239	ERS000475	Turkey	1996	-	-	+	+	+	+	+	-	+	-	-	+	-
H482	239	CTXK00000000.1	Romênia	2007	-	-	+	+	+	+	+	-	-	-	-	+	-
HU8	239	CTZP00000000.1	Turkey	2006	-	-	+	-	-	+	+	-	-	-	-	+	-
MU4	239	CTYE00000000.1	Turkey	2008	-	-	+	+	-	+	+	-	-	-	-	+	-
IU4	239	CTWF00000000.1	Turkey	2006	-	-	+	+	+	+	+	-	-	-	-	+	-
IU12	239	CTWF00000000.1	Turkey	2007	-	-	+	-	-	+	+	-	-	-	-	+	-
HU17	239	CTWI00000000.1	Turkey	2006	-	-	+	-	-	+	+	-	-	-	-	+	-
HU13	239	CTWP00000000.1	Turkey	2007	-	-	+	-	-	+	+	-	-	-	-	+	-
HU7	239	CTZK00000000.1	Turkey	2007	-	-	+	+	+	-	-	-	-	-	-	+	-
32S	239	JTJX00000000.2	Pakistan	Not reported	-	-	+	+	+	-	+	-	+	-	-	+	-
T0131	239	CP002643.1	China	2006	-	-	+	+	+	+	+	-	+	-	-	+	-
CUHK_BJ2002	239	AZMY00000000.1	China	2002	-	-	+	+	+	+	+	-	+	-	-	+	-
CUHK_BJ2007	239	AZMX00000000.1	China	2007	-	-	+	+	+	+	+	-	+	-	-	+	-
CN79	239	ANCJ00000000.1	China: Beijin	2006	-	-	+	+	+	+	+	-	+	-	-	+	-
LCT-SAO	239	JANM00000000.1	China	2013	-	-	+	+	+	+	+	-	+	-	-	+	-
LCT-SAM	2471	JANO00000000.1	China	2013	-	-	+	+	+	+	+	-	+	-	-	+	-
LCT-SAG	239	JANN00000000.1	China	Not reported	-	-	+	+	+	+	+	-	+	-	-	+	-
LCT-SAS	2471	JANP00000000.1	China	Not reported	-	-	+	+	+	+	+	-	+	-	-	+	-
IU17	239	CTXB00000000.1	Turkey	1990-2014	-	-	+	+	+	-	+	-	+	-	-	+	-
IU20	239	CTXE00000000.1	Turkey	1990-2014	-	-	+	+	+	-	+	-	+	-	-	+	-
IU2	239	CTWG00000000.1	Turkey	2006	-	-	+	+	-	+	+	-	+	-	-	+	-
IU11	239	CTWM00000000.1	Turkey	2007	-	-	+	+	+	+	+	-	+	-	-	+	-
IU9	239	CTWQ00000000.1	Turkey	2007	-	-	+	+	+	+	+	-	+	+	-	+	-
IU10	239	CTXF00000000.1	Turkey	2007	-	-	+	+	+	+	+	-	+	-	-	+	-
MU10	239	CTYP00000000.1	Turkey	2006	-	-	+	-	-	+	+	-	+	+	-	+	-
MU7	239	CTYH00000000.1	Turkey	2007	-	-	-	-	-	+	+	-	+	+	-	+	-
IU15	239	CTXD00000000.1	Turkey	2007	-	-	+	-	-	+	+	-	+	+	-	+	-
IU13	239	CTWO00000000.1	Turkey	2007	-	-	+	-	-	+	+	-	+	+	-	+	-
MU20	239	CTZG00000000.1	Turkey	2009	-	-	+	-	-	+	+	-	+	+	-	+	-
IU6	239	CTWL00000000.1	Turkey	2006	-	-	+	-	-	+	+	-	+	+	-	+	-
IU7	239	CTWX00000000.1	Turkey	2007	-	-	+	-	-	+	+	-	+	+	-	+	-
MU9	239	CTYQ00000000.1	Turkey	2007	-	-	+	-	-	-	-	-	+	+	-	+	-
HU23	239	CTWH00000000.1	Turkey	2009	-	-	+	-	-	+	+	-	+	+	-	+	-
HU21	239	CTWC00000000.1	Turkey	2007	-	-	+	-	-	+	+	-	+	+	-	+	-
IU18	239	CTWT00000000.1	Turkey	1990-2014	-	-	+	-	-	+	+	-	+	+	+	+	-
HU26	239	CTWB00000000.1	Turkey	2009	-	-	+	-	-	+	+	-	+	+	-	+	-
HU4	239	CTZI00000000.1	Turkey	2006	-	-	+	-	-	+	+	-	+	+	-	+	-
HU5	239	CTZJ00000000.1	Turkey	2006	-	-	+	-	-	+	+	-	+	+	-	+	-
HU11	239	CTZF00000000.1	Turkey	2007	-	-	+	-	-	+	+	-	+	-	-	+	-
HU9	239	CTZM00000000.1	Turkey	2007	-	-	+	-	-	+	+	-	+	+	-	+	-
IU1	239	CTWE00000000.1	Turkey	2006	-	-	+	-	-	+	+	-	+	-	-	+	-
HU6	239	CTZO00000000.1	Turkey	2006	-	-	+	-	-	-	+	-	+	+	-	+	-
MU3	239	CTYB00000000.1	Turkey	2008	-	-	+	-	-	+	-	-	+	+	-	+	-
MU1	239	CTZC00000000.1	Turkey	2008	-	-	+	-	-	+	+	+	-	-	+	+	-
MU6	239	CTYK00000000.1	Turkey	2008	-	-	+	-	-	+	+	-	+	+	-	+	-
IU19	239	CTXJ00000000.1	Turkey	1990-2014	-	-	+	-	-	-	-	-	+	+	-	+	-
HU15	239	CTWK00000000.1	Turkey	2007	-	-	+	-	-	+	+	-	+	+	-	+	-
HU14	239	CTWN00000000.1	Turkey	2007	-	-	+	-	-	+	+	-	+	+	-	+	-
HU16	239	CTWJ00000000.1	Turkey	2007	-	-	+	-	-	+	+	-	+	+	-	+	-
MU5	239	CTYF00000000.1	Turkey	2008	-	-	+	-	-	-	+	-	+	+	-	+	-
DEU5	239	CTYO00000000.1	Turkey	2009	-	-	+	-	-	+	+	-	+	+	-	+	-
DEU3	239	CTYL00000000.1	Turkey	2009	-	-	+	-	-	+	+	-	+	+	-	+	-
DEU6	239	CTYW00000000.1	Turkey	2009	-	-	+	-	-	-	+	-	+	+	-	+	-
DEU19	239	CTYZ00000000.1	Turkey	2008	-	-	+	-	-	+	+	-	+	+	-	+	-
DEU12	239	CTYN00000000.1	Turkey	2009	-	-	+	-	-	+	+	-	+	+	-	+	-
DEU10	239	CTYJ00000000.1	Turkey	2009	-	-	+	-	-	+	+	-	+	+	+	+	-
DEU8	239	CTYR00000000.1	Turkey	2009	-	-	+	-	-	+	+	-	+	+	-	+	-
DEU20	239	CTYY00000000.1	Turkey	2008	-	-	+	-	-	+	+	-	+	+	-	+	-
DEU23	239	CTYS00000000.1	Turkey	2008	-	-	+	-	-	+	+	-	+	+	-	+	-
DEU17	239	CTYX00000000.1	Turkey	2008	-	-	+	-	-	+	+	-	+	+	-	+	-
DEU2	239	CTYM00000000.1	Turkey	2009	-	-	+	-	-	+	+	-	+	+	-	+	-
DEU11	239	CTYI00000000.1	Turkey	2009	-	-	+	-	-	+	+	-	+	+	-	+	-
DEU15	239	CTYT00000000.1	Turkey	2008	-	-	+	-	-	+	+	-	+	+	-	+	-
DEU14	239	CTYU00000000.1	Turkey	2008	-	-	+	-	-	+	+	-	+	+	-	+	-
DEU16	239	CTYV00000000.1	Turkey	2008	-	-	+	-	-	+	+	-	+	+	-	+	-
HC1335	239	CP012012.1	Brazil	2001	-	+	-	+	+	-	-	-	-	-	-	+	-
Gv51	239	CP012015.1	Brazil	1997	-	+	-	+	+	-	-	-	-	-	-	+	-
Gv88	239	CP012018.1	Brazil	1997	-	+	-	+	+	-	-	-	-	-	-	+	-
Be62	239	CP012013.1	Brazil	1996	-	+	-	+	+	-	-	-	-	-	-	+	-
CHL151	239	ERS000454	Chile	1998	-	+	-	+	+	-	-	-	-	-	-	+	-
CHL1	239	ERS000453	Chile	1997	-	+	-	+	+	-	-	-	-	-	-	+	-
BRA2	239	ERS000450	Brazil	1997	-	+	-	+	+	-	-	-	-	-	-	+	-
Gv69	239	CP009681.1	Brazil	1996	-	+	-	+	+	-	-	-	-	-	-	+	-
HC1340	239	CP012011.1	Brazil	2001	-	+	-	+	+	-	-	-	-	-	-	+	-
BRA36	239	ERS000451	Brazil	1997	-	+	-	+	+	-	-	-	-	-	-	+	-
BZ48	239	ERS000452	Brazil	1997	-	+	-	+	+	-	-	-	-	-	-	+	-
ES26	239	CTXI00000000.1	Spain	1996	-	+	-	+	+	-	-	-	-	-	-	+	-
RA7	239	CTXC00000000.1	Argentina	1996	-	+	-	+	+	-	-	-	-	-	-	+	-
RA6	239	CTXX00000000.1	Argentina	1996	-	+	-	+	+	-	-	-	-	-	-	+	-
RA3	239	CTXW00000000.1	Argentina	1996	-	+	-	+	+	-	-	-	-	-	+	+	-
FRICAR	239	CTXG00000000.1	France	2014	-	+	-	+	+	+	+	-	-	-	-	+	-
M278	239	CTXP00000000.1	Portugal	2005	-	+	-	+	+	-	-	-	-	-	-	+	-
HGSA142	239	ERS000460	Portugal	2003	-	+	-	+	+	-	-	-	-	-	-	+	-
HSJ216	239	ERS000440	Portugal	1997	-	+	-	+	+	-	-	-	-	-	-	+	-
HGSA9	239	ERS000462	Portugal	1997	-	+	-	+	+	-	-	-	-	-	-	+	-
AGT120	239	ERS000446	Argentina	1997	-	+	-	+	+	-	-	-	-	-	-	+	-
AGT9	239	ERS000448	Argentina	1997	-	+	-	+	+	-	-	-	-	-	-	+	-
AGT1	239	ERS000445	Argentina	1997	-	+	-	+	+	-	-	-	-	-	-	+	-
URU34	239	ERS000477	Uruguay	1997	-	+	-	+	+	-	-	-	-	-	-	+	-
2A8	239	ERS000468	Czech Republic	2001	-	+	-	+	+	-	-	-	-	-	-	+	-
HU25a	239	ERS000442	Brazil	1993	-	+	-	+	+	-	-	-	-	-	-	+	-
Bmb9393	239	CP005288.1	Brazil	1993	-	+	-	+	+	-	-	-	-	-	-	+	-
M418	239	CTXS00000000.1	India	2006	+	-	+	+	+	+	+	-	-	-	-	+	-
MRGR3	239	AHZL00000000.1	Switzerland	1990	+	-	+	+	+	-	+	-	-	-	-	+	-
LIT68	239	CTYC00000000.1	Lituania	1996	-	-	+	+	+	+	+	-	-	-	-	+	-
LIT89	239	CTXR00000000.1	Lituania	1996	-	-	+	+	+	+	+	-	-	-	-	+	-
LIT76	239	CTYA00000000.1	Lituania	1996	-	-	+	+	+	+	+	-	-	-	-	+	-
URU110	239	ERS000476	Uruguay	1998	-	+	+	+	+	+	+	-	-	-	-	+	-
OC3	239	BBKC00000000.1	Russia	2007-2009	-	-	-	+	+	+	+	-	-	-	-	+	+
NA21	368	CTXN00000000.1	Sri Lanka	2006	+	-	+	+	+	-	-	-	-	-	-	+	-
NA32	368	CTWR00000000.1	Denmark	2006	-	-	+	+	+	-	-	-	-	-	+	+	-
CHI59	239	ERS000435	China	1997	+	-	-	+	+	+	+	-	-	-	-	-	-
CHI61	239	ERS000436	China	1997	+	-	-	+	+	+	+	-	-	-	+	-	-
M996	239	CTXU00000000.1	China	2008	+	-	-	-	-	-	+	-	-	-	+	+	-
M592	239	CTXT00000000.1	Síria	2006	+	+	-	+	+	+	+	+	-	-	+	+	-
D90	241	CTXY00000000.1	Germany	1996	-	+	-	+	+	+	+	+	-	-	+	+	-
United Kingdom 102	241	CTYG00000000.1	United Kingdom	1996	-	+	-	+	+	+	+	+	-	-	-	+	-
21178	372	AGRN00000000.1	Not reported	Not reported	+	-	-	-	-	-	-	+	-	-	-	+	-
S130	239	ERS049901	Thailand	2007	+	+*	-	+	+	+	+	+	-	-	-	+	-
S87	239	ERS049902	Thailand	2007	+	+*	-	+	+	+	+	+	-	-	-	+	-
S85	239	ERS049900	Thailand	2007	+	+*	-	+	+	+	+	+	-	-	-	+	-
M1229	239	CTXO00000000.1	Denmark	2009	-	-	-	-	-	+	+	+	-	-	-	+	-
S71	239	ERS049904	Thailand	2007	+	-	-	+	+	+	+	+	-	-	-	+	-
S102	239	ERS049906	Thailand	2007	+	+*	-	+	+	+	+	+	-	-	-	+	-
S40	239	ERS049905	Thailand	2006	+	+*	-	+	+	+	+	+	-	-	-	+	-
S93	239	ERS049903	Thailand	2007	+	+*	-	+	+	+	+	+	-	-	-	+	-
H211	239	CTWW00000000.1	Denmark	2006	+	+*	-	+	+	+	+	+	-	-	-	+	-
H216	239	CTXZ00000000.1	Denmark	2006	+	+*	-	+	+	+	+	+	-	-	-	+	-
H202	239	CTYD00000000.1	Tailândia	2006	+	+*	-	+	+	-	+	+	-	-	-	+	-
M705	239	CTWU00000000.1	Thailand	2007	+	+*	-	+	+	-	-	+	-	-	-	+	-
M170	239	CVRW00000000.1	Thailand	2005	+	+	-	+	+	+	+	+	-	-	-	+	-
MAL11	239	CTXM00000000.1	Malasya	1996	+	-	+	+	+	-	-	+	-	-	-	+	-
D71	239	CTXH00000000.1	Germany	1996	+	-	-	+	-	+	+	+	-	-	-	+	-
CUHK_HK1997	239	AZJQ00000000.1	Hong Kong	1997	+	-	+	+	+	-	-	+	-	-	-	+	-
MAL215	239	CTXA00000000.1	Malasya	1996	+	-	+	+	+	+	+	+	-	-	-	+	-
MAL9	239	CTWZ00000000.1	Malasya	1996	+	-	+	+	+	+	+	+	-	-	-	+	-
MAL119	239	CTWY00000000.1	Malasya	1996	+	-	-	-	-	+	+	+	-	-	-	+	-
CUHK_HK2007	239	AZMZ00000000.1	Hong Kong	2007	+	-	+	+	+	+	-	+	-	-	-	+	-
MAL1	239	CTXL00000000.1	Malasya	1996	+	-	+	+	+	+	+	+	-	-	-	+	-
MAL3	239	CTWV00000000.1	Malasya	1996	+	-	+	+	+	+	+	+	-	-	-	+	-
MRSA_PR1	239	ANPO00000000.1	Malasya	2009	-	-	+	+	+	-	+	+	-	-	-	+	-
XN108	239	CP007447.1	China	Not reported	+	-	+	+	+	-	+	+	-	-	-	+	-
Staphylococcus aureus 346	239	CP007447.1	Malasya	2013	+	-	+	-	-	-	-	+	-	-	-	+	-
HST077	239	AVPR00000000.1	Lebanon	2011	+	-	+	+	+	+	+	+	-	-	-	+	-
S38	239	ERS000483	Thailand	2006	+	-	+	+	+	+	+	+	-	-	-	+	-
Z172	239	CP006838.1	Taiwan	2010	+	-	+	+	+	+	+	+	-	-	-	+	-
S7	239	ERS049907	Thailand	2006	+	-	+	+	+	+	+	+	-	-	-	+	-
M116	239	CTXQ00000000.1	Vietnã	2004	+	-	+	+	+	+	+	+	-	-	-	+	-
DEN907	239	ERS000455	Denmark	2001	+	-	+	+	+	+	+	+	-	-	-	+	-
S26	239	ERS000482	Thailand	2006	+	-	+	+	+	+	+	+	-	-	-	+	-		0
S25	239	ERS000481	Thailand	2006	+	-	+	+	+	+	+	+	-	-	-	+	-
S97	239	ERS049911	Thailand	2007	+	-	+	+	+	+	+	+	-	-	-	+	-
S78	239	ERS049915	Thailand	2007	+	-	+	+	+	+	+	+	-	-	-	+	-
S24a	239	ERS049918	Thailand	2006	+	-	+	+	+	+	+	+	-	-	-	+	-
S42	239	ERS049916	United States of America	2006	+	-	+	+	+	+	+	+	-	-	-	+	-
S21	239	ERS000479	Thailand	2006	+	-	+	+	+	+	+	+	-	-	-	+	-
S39	239	ERS049920	Thailand	2006	+	-	+	+	+	+	+	+	-	-	-	+	-
S81	239	ERS049917	Thailand	2007	+	-	+	+	+	+	+	+	-	-	-	+	-
S106	239	ERS049913	Thailand	2007	+	-	+	+	+	+	+	+	-	-	-	+	-
S2	239	ERS000478	Thailand	2006	+	-	+	+	+	+	+	+	-	-	-	+	-
TW20	239	FN433596.1	United Kingdom	2003	+	-	+	+	+	+	+	+	-	-	-	+	-
UCIM6015	239	JBMO00000000.1	United States of America	Not reported	+	-	+	+	+	+	+	+	-	-	-	+	-
1194_SAUR	239	JVZK00000000.1	United States of America	2012/2013	+	-	+	+	+	+	+	+	-	-	-	+	-
1195_SAUR	239	JVZJ00000000.1	United States of America	2012/2013	+	-	+	+	+	+	+	+	-	-	-	+	-
1193_SAUR	239	JVZL00000000.1	United States of America	2012/2013	+	-	+	+	+	+	+	+	-	-	-	+	-
LAMC0011	239	JBRH00000000.1	United States of America	Not reported	+	-	+	+	+	+	+	+	-	-	-	+	-
KINW6048	239	JBEK00000000.1	United States of America	Not reported	+	-	+	+	+	+	-	+	-	-	-	+	-
WAMC6102	239	JBGY00000000.1	United States of America	Not reported	+	-	+	+	+	+	+	+	-	-	-	+	-
SJOS6072	239	JBNV00000000.1	United States of America	Not reported	+	-	+	+	+	+	+	+	-	-	-	+	-
UCIM6042	239	JBPU00000000.1	United States of America	Not reported	+	-	+	+	+	+	+	+	-	-	-	+	-
SJOS6053	239	JBOE00000000.1	United States of America	Not reported	+	-	+	+	+	+	+	+	-	-	-	+	-
FVRH6002	239	JBSL00000000.1	United States of America	Not reported	+	-	+	+	+	+	+	+	-	-	-	+	-
P32	239	CTXV00000000.1	Poland	1996	+	-	-	-	-	+	+	-	-	-	+	+	-
H24	239	CTWS00000000.1	Egíto	2005	-	-	+	+	+	-	-	-	-	-	+	+	-
HU106	239	ERS000465	Hungary	1996	-	-	+	+	+	+	+	-	-	-	-	+	-
HUSA304	239	ERS000467	Hungary	1993	-	-	+	+	+	+	+	-	-	-	-	+	-
ATCC BAA039	239	AEEK00000000.1	Hungary	1993	-	-	+	+	+	+	+	-	-	-	-	+	-
IS-157	239	AICH00000000.1	Not reported	Not reported	-	-	+	+	+	-	-	-	-	-	+	+	-
HSA11	239	ERS000464	Portugal	1992	-	-	-	-	-	+	+	-	-	-	+	+	-
HDG2	239	ERS000459	Portugal	1992	-	+*	-	+	+	-	-	-	-	-	-	+	-
ICP5011	239	ERS000470	Portugal	1993	-	-	-	-	-	-	-	-	-	-	-	+	-
ICP5014	239	ERS000471	Portugal	1993	-	-	-	-	-	-	-	-	-	-	-	+	-
ICP5062	239	ERS000443	Portugal	1993	-	-	-	-	-	-	-	-	-	-	+	+	-
FFP103	239	ERS000437	Portugal	1990	-	-	-	-	-	-	-	-	-	-	-	+	-
HSA10	239	ERS000463	Portugal	1992	-	-	-	-	-	-	-	-	-	-	-	+	-
1063	239	JXZH00000000.1	United States of America	1981	-	-	+	+	+	+	+	-	-	-	-	+	-

## Sheet: Sheet1
Isolate	ST	Accession number	Country	Isolation year	sasX	chp	sea	sak	scn	selK	selQ	agrC mutation nt 16	agrC mutation nt 932	agrC mutation nt 1027	agrC other mutation	ardA	tsst
JKD6008	239	CP002120.1	Australia	2003	0	0	1	1	1	1	1	0	0	0	0	1	0
JKD6009	239	ABSA00000000.1	Australia	2003	0	0	1	1	1	1	1	0	0	0	0	1	0
LHH1	239	ERS000472	United States of America	1994	0	0	1	1	1	1	1	0	0	0	1	1	0
BK2421	239	ERS000434	United States of America	1996	0	0	1	0	1	1	1	0	0	0	1	1	0
ANS46	239	ERS000449	Austrália	1982	0	0	1	0	1	1	1	0	0	0	0	1	0
GRE18	239	ERS000457	Greece	1998	0	0	1	1	1	0	0	0	0	0	1	1	0
GRE4	239	ERS000438	Greece	1998	0	0	1	1	1	0	0	0	0	0	1	1	0
GRE317	239	ERS000458	Greece	1999	0	0	1	1	1	0	0	0	0	0	1	1	0
R35	239	ERS000473	USA: NJ	1987	0	0	1	1	1	0	0	0	0	0	1	1	0
TUR1	239	ERS000474	Turkey	1996	0	0	1	1	1	0	0	0	1	0	0	1	0
HUR18	239	ERS000466	Hungary	1997	0	0	1	1	1	1	1	0	1	0	0	1	0
HU109	239	ERS000441	Hungary	1996	0	0	1	1	1	1	1	0	1	0	0	1	0
16K	239	BABZ00000000.1	Russia	200602008	0	0	1	1	1	1	1	0	1	0	0	1	0
3HK	239	ERS000433	Czech Republic	2000	0	0	1	1	1	1	1	0	1	0	0	1	0
TUR27	239	ERS000475	Turkey	1996	0	0	1	1	1	1	1	0	1	0	0	1	0
H482	239	CTXK00000000.1	Romênia	2007	0	0	1	1	1	1	1	0	0	0	0	1	0
HU8	239	CTZP00000000.1	Turkey	2006	0	0	1	0	0	1	1	0	0	0	0	1	0
MU4	239	CTYE00000000.1	Turkey	2008	0	0	1	1	0	1	1	0	0	0	0	1	0
IU4	239	CTWF00000000.1	Turkey	2006	0	0	1	1	1	1	1	0	0	0	0	1	0
IU12	239	CTWF00000000.1	Turkey	2007	0	0	1	0	0	1	1	0	0	0	0	1	0
HU17	239	CTWI00000000.1	Turkey	2006	0	0	1	0	0	1	1	0	0	0	0	1	0
HU13	239	CTWP00000000.1	Turkey	2007	0	0	1	0	0	1	1	0	0	0	0	1	0
HU7	239	CTZK00000000.1	Turkey	2007	0	0	1	1	1	0	0	0	0	0	0	1	0
32S	239	JTJX00000000.2	Pakistan	Not reported	0	0	1	1	1	0	1	0	1	0	0	1	0
T0131	239	CP002643.1	China	2006	0	0	1	1	1	1	1	0	1	0	0	1	0
CUHK_BJ2002	239	AZMY00000000.1	China	2002	0	0	1	1	1	1	1	0	1	0	0	1	0
CUHK_BJ2007	239	AZMX00000000.1	China	2007	0	0	1	1	1	1	1	0	1	0	0	1	0
CN79	239	ANCJ00000000.1	China: Beijin	2006	0	0	1	1	1	1	1	0	1	0	0	1	0
LCT0SAO	239	JANM00000000.1	China	2013	0	0	1	1	1	1	1	0	1	0	0	1	0
LCT0SAM	2471	JANO00000000.1	China	2013	0	0	1	1	1	1	1	0	1	0	0	1	0
LCT0SAG	239	JANN00000000.1	China	Not reported	0	0	1	1	1	1	1	0	1	0	0	1	0
LCT0SAS	2471	JANP00000000.1	China	Not reported	0	0	1	1	1	1	1	0	1	0	0	1	0
IU17	239	CTXB00000000.1	Turkey	199002014	0	0	1	1	1	0	1	0	1	0	0	1	0
IU20	239	CTXE00000000.1	Turkey	199002014	0	0	1	1	1	0	1	0	1	0	0	1	0
IU2	239	CTWG00000000.1	Turkey	2006	0	0	1	1	0	1	1	0	1	0	0	1	0
IU11	239	CTWM00000000.1	Turkey	2007	0	0	1	1	1	1	1	0	1	0	0	1	0
IU9	239	CTWQ00000000.1	Turkey	2007	0	0	1	1	1	1	1	0	1	1	0	1	0
IU10	239	CTXF00000000.1	Turkey	2007	0	0	1	1	1	1	1	0	1	0	0	1	0
MU10	239	CTYP00000000.1	Turkey	2006	0	0	1	0	0	1	1	0	1	1	0	1	0
MU7	239	CTYH00000000.1	Turkey	2007	0	0	0	0	0	1	1	0	1	1	0	1	0
IU15	239	CTXD00000000.1	Turkey	2007	0	0	1	0	0	1	1	0	1	1	0	1	0
IU13	239	CTWO00000000.1	Turkey	2007	0	0	1	0	0	1	1	0	1	1	0	1	0
MU20	239	CTZG00000000.1	Turkey	2009	0	0	1	0	0	1	1	0	1	1	0	1	0
IU6	239	CTWL00000000.1	Turkey	2006	0	0	1	0	0	1	1	0	1	1	0	1	0
IU7	239	CTWX00000000.1	Turkey	2007	0	0	1	0	0	1	1	0	1	1	0	1	0
MU9	239	CTYQ00000000.1	Turkey	2007	0	0	1	0	0	0	0	0	1	1	0	1	0
HU23	239	CTWH00000000.1	Turkey	2009	0	0	1	0	0	1	1	0	1	1	0	1	0
HU21	239	CTWC00000000.1	Turkey	2007	0	0	1	0	0	1	1	0	1	1	0	1	0
IU18	239	CTWT00000000.1	Turkey	199002014	0	0	1	0	0	1	1	0	1	1	1	1	0
HU26	239	CTWB00000000.1	Turkey	2009	0	0	1	0	0	1	1	0	1	1	0	1	0
HU4	239	CTZI00000000.1	Turkey	2006	0	0	1	0	0	1	1	0	1	1	0	1	0
HU5	239	CTZJ00000000.1	Turkey	2006	0	0	1	0	0	1	1	0	1	1	0	1	0
HU11	239	CTZF00000000.1	Turkey	2007	0	0	1	0	0	1	1	0	1	0	0	1	0
HU9	239	CTZM00000000.1	Turkey	2007	0	0	1	0	0	1	1	0	1	1	0	1	0
IU1	239	CTWE00000000.1	Turkey	2006	0	0	1	0	0	1	1	0	1	0	0	1	0
HU6	239	CTZO00000000.1	Turkey	2006	0	0	1	0	0	0	1	0	1	1	0	1	0
MU3	239	CTYB00000000.1	Turkey	2008	0	0	1	0	0	1	0	0	1	1	0	1	0
MU1	239	CTZC00000000.1	Turkey	2008	0	0	1	0	0	1	1	1	0	0	1	1	0
MU6	239	CTYK00000000.1	Turkey	2008	0	0	1	0	0	1	1	0	1	1	0	1	0
IU19	239	CTXJ00000000.1	Turkey	199002014	0	0	1	0	0	0	0	0	1	1	0	1	0
HU15	239	CTWK00000000.1	Turkey	2007	0	0	1	0	0	1	1	0	1	1	0	1	0
HU14	239	CTWN00000000.1	Turkey	2007	0	0	1	0	0	1	1	0	1	1	0	1	0
HU16	239	CTWJ00000000.1	Turkey	2007	0	0	1	0	0	1	1	0	1	1	0	1	0
MU5	239	CTYF00000000.1	Turkey	2008	0	0	1	0	0	0	1	0	1	1	0	1	0
DEU5	239	CTYO00000000.1	Turkey	2009	0	0	1	0	0	1	1	0	1	1	0	1	0
DEU3	239	CTYL00000000.1	Turkey	2009	0	0	1	0	0	1	1	0	1	1	0	1	0
DEU6	239	CTYW00000000.1	Turkey	2009	0	0	1	0	0	0	1	0	1	1	0	1	0
DEU19	239	CTYZ00000000.1	Turkey	2008	0	0	1	0	0	1	1	0	1	1	0	1	0
DEU12	239	CTYN00000000.1	Turkey	2009	0	0	1	0	0	1	1	0	1	1	0	1	0
DEU10	239	CTYJ00000000.1	Turkey	2009	0	0	1	0	0	1	1	0	1	1	1	1	0
DEU8	239	CTYR00000000.1	Turkey	2009	0	0	1	0	0	1	1	0	1	1	0	1	0
DEU20	239	CTYY00000000.1	Turkey	2008	0	0	1	0	0	1	1	0	1	1	0	1	0
DEU23	239	CTYS00000000.1	Turkey	2008	0	0	1	0	0	1	1	0	1	1	0	1	0
DEU17	239	CTYX00000000.1	Turkey	2008	0	0	1	0	0	1	1	0	1	1	0	1	0
DEU2	239	CTYM00000000.1	Turkey	2009	0	0	1	0	0	1	1	0	1	1	0	1	0
DEU11	239	CTYI00000000.1	Turkey	2009	0	0	1	0	0	1	1	0	1	1	0	1	0
DEU15	239	CTYT00000000.1	Turkey	2008	0	0	1	0	0	1	1	0	1	1	0	1	0
DEU14	239	CTYU00000000.1	Turkey	2008	0	0	1	0	0	1	1	0	1	1	0	1	0
DEU16	239	CTYV00000000.1	Turkey	2008	0	0	1	0	0	1	1	0	1	1	0	1	0
HC1335	239	CP012012.1	Brazil	2001	0	1	0	1	1	0	0	0	0	0	0	1	0
Gv51	239	CP012015.1	Brazil	1997	0	1	0	1	1	0	0	0	0	0	0	1	0
Gv88	239	CP012018.1	Brazil	1997	0	1	0	1	1	0	0	0	0	0	0	1	0
Be62	239	CP012013.1	Brazil	1996	0	1	0	1	1	0	0	0	0	0	0	1	0
CHL151	239	ERS000454	Chile	1998	0	1	0	1	1	0	0	0	0	0	0	1	0
CHL1	239	ERS000453	Chile	1997	0	1	0	1	1	0	0	0	0	0	0	1	0
BRA2	239	ERS000450	Brazil	1997	0	1	0	1	1	0	0	0	0	0	0	1	0
Gv69	239	CP009681.1	Brazil	1996	0	1	0	1	1	0	0	0	0	0	0	1	0
HC1340	239	CP012011.1	Brazil	2001	0	1	0	1	1	0	0	0	0	0	0	1	0
BRA36	239	ERS000451	Brazil	1997	0	1	0	1	1	0	0	0	0	0	0	1	0
BZ48	239	ERS000452	Brazil	1997	0	1	0	1	1	0	0	0	0	0	0	1	0
ES26	239	CTXI00000000.1	Spain	1996	0	1	0	1	1	0	0	0	0	0	0	1	0
RA7	239	CTXC00000000.1	Argentina	1996	0	1	0	1	1	0	0	0	0	0	0	1	0
RA6	239	CTXX00000000.1	Argentina	1996	0	1	0	1	1	0	0	0	0	0	0	1	0
RA3	239	CTXW00000000.1	Argentina	1996	0	1	0	1	1	0	0	0	0	0	1	1	0
FRICAR	239	CTXG00000000.1	France	2014	0	1	0	1	1	1	1	0	0	0	0	1	0
M278	239	CTXP00000000.1	Portugal	2005	0	1	0	1	1	0	0	0	0	0	0	1	0
HGSA142	239	ERS000460	Portugal	2003	0	1	0	1	1	0	0	0	0	0	0	1	0
HSJ216	239	ERS000440	Portugal	1997	0	1	0	1	1	0	0	0	0	0	0	1	0
HGSA9	239	ERS000462	Portugal	1997	0	1	0	1	1	0	0	0	0	0	0	1	0
AGT120	239	ERS000446	Argentina	1997	0	1	0	1	1	0	0	0	0	0	0	1	0
AGT9	239	ERS000448	Argentina	1997	0	1	0	1	1	0	0	0	0	0	0	1	0
AGT1	239	ERS000445	Argentina	1997	0	1	0	1	1	0	0	0	0	0	0	1	0
URU34	239	ERS000477	Uruguay	1997	0	1	0	1	1	0	0	0	0	0	0	1	0
2A8	239	ERS000468	Czech Republic	2001	0	1	0	1	1	0	0	0	0	0	0	1	0
HU25a	239	ERS000442	Brazil	1993	0	1	0	1	1	0	0	0	0	0	0	1	0
Bmb9393	239	CP005288.1	Brazil	1993	0	1	0	1	1	0	0	0	0	0	0	1	0
M418	239	CTXS00000000.1	India	2006	1	0	1	1	1	1	1	0	0	0	0	1	0
MRGR3	239	AHZL00000000.1	Switzerland	1990	1	0	1	1	1	0	1	0	0	0	0	1	0
LIT68	239	CTYC00000000.1	Lituania	1996	0	0	1	1	1	1	1	0	0	0	0	1	0
LIT89	239	CTXR00000000.1	Lituania	1996	0	0	1	1	1	1	1	0	0	0	0	1	0
LIT76	239	CTYA00000000.1	Lituania	1996	0	0	1	1	1	1	1	0	0	0	0	1	0
URU110	239	ERS000476	Uruguay	1998	0	1	1	1	1	1	1	0	0	0	0	1	0
OC3	239	BBKC00000000.1	Russia	200702009	0	0	0	1	1	1	1	0	0	0	0	1	1
NA21	368	CTXN00000000.1	Sri Lanka	2006	1	0	1	1	1	0	0	0	0	0	0	1	0
NA32	368	CTWR00000000.1	Denmark	2006	0	0	1	1	1	0	0	0	0	0	1	1	0
CHI59	239	ERS000435	China	1997	1	0	0	1	1	1	1	0	0	0	0	0	0
CHI61	239	ERS000436	China	1997	1	0	0	1	1	1	1	0	0	0	1	0	0
M996	239	CTXU00000000.1	China	2008	1	0	0	0	0	0	1	0	0	0	1	1	0
M592	239	CTXT00000000.1	Síria	2006	1	1	0	1	1	1	1	1	0	0	1	1	0
D90	241	CTXY00000000.1	Germany	1996	0	1	0	1	1	1	1	1	0	0	1	1	0
United Kingdom 102	241	CTYG00000000.1	United Kingdom	1996	0	1	0	1	1	1	1	1	0	0	0	1	0
21178	372	AGRN00000000.1	Not reported	Not reported	1	0	0	0	0	0	0	1	0	0	0	1	0
S130	239	ERS049901	Thailand	2007	1	1	0	1	1	1	1	1	0	0	0	1	0
S87	239	ERS049902	Thailand	2007	1	1	0	1	1	1	1	1	0	0	0	1	0
S85	239	ERS049900	Thailand	2007	1	1	0	1	1	1	1	1	0	0	0	1	0
M1229	239	CTXO00000000.1	Denmark	2009	0	0	0	0	0	1	1	1	0	0	0	1	0
S71	239	ERS049904	Thailand	2007	1	0	0	1	1	1	1	1	0	0	0	1	0
S102	239	ERS049906	Thailand	2007	1	1	0	1	1	1	1	1	0	0	0	1	0
S40	239	ERS049905	Thailand	2006	1	1	0	1	1	1	1	1	0	0	0	1	0
S93	239	ERS049903	Thailand	2007	1	1	0	1	1	1	1	1	0	0	0	1	0
H211	239	CTWW00000000.1	Denmark	2006	1	1	0	1	1	1	1	1	0	0	0	1	0
H216	239	CTXZ00000000.1	Denmark	2006	1	1	0	1	1	1	1	1	0	0	0	1	0
H202	239	CTYD00000000.1	Tailândia	2006	1	1	0	1	1	0	1	1	0	0	0	1	0
M705	239	CTWU00000000.1	Thailand	2007	1	1	0	1	1	0	0	1	0	0	0	1	0
M170	239	CVRW00000000.1	Thailand	2005	1	1	0	1	1	1	1	1	0	0	0	1	0
MAL11	239	CTXM00000000.1	Malasya	1996	1	0	1	1	1	0	0	1	0	0	0	1	0
D71	239	CTXH00000000.1	Germany	1996	1	0	0	1	0	1	1	1	0	0	0	1	0
CUHK_HK1997	239	AZJQ00000000.1	Hong Kong	1997	1	0	1	1	1	0	0	1	0	0	0	1	0
MAL215	239	CTXA00000000.1	Malasya	1996	1	0	1	1	1	1	1	1	0	0	0	1	0
MAL9	239	CTWZ00000000.1	Malasya	1996	1	0	1	1	1	1	1	1	0	0	0	1	0
MAL119	239	CTWY00000000.1	Malasya	1996	1	0	0	0	0	1	1	1	0	0	0	1	0
CUHK_HK2007	239	AZMZ00000000.1	Hong Kong	2007	1	0	1	1	1	1	0	1	0	0	0	1	0
MAL1	239	CTXL00000000.1	Malasya	1996	1	0	1	1	1	1	1	1	0	0	0	1	0
MAL3	239	CTWV00000000.1	Malasya	1996	1	0	1	1	1	1	1	1	0	0	0	1	0
MRSA_PR1	239	ANPO00000000.1	Malasya	2009	0	0	1	1	1	0	1	1	0	0	0	1	0
XN108	239	CP007447.1	China	Not reported	1	0	1	1	1	0	1	1	0	0	0	1	0
Staphylococcus aureus 346	239	CP007447.1	Malasya	2013	1	0	1	0	0	0	0	1	0	0	0	1	0
HST077	239	AVPR00000000.1	Lebanon	2011	1	0	1	1	1	1	1	1	0	0	0	1	0
S38	239	ERS000483	Thailand	2006	1	0	1	1	1	1	1	1	0	0	0	1	0
Z172	239	CP006838.1	Taiwan	2010	1	0	1	1	1	1	1	1	0	0	0	1	0
S7	239	ERS049907	Thailand	2006	1	0	1	1	1	1	1	1	0	0	0	1	0
M116	239	CTXQ00000000.1	Vietnã	2004	1	0	1	1	1	1	1	1	0	0	0	1	0
DEN907	239	ERS000455	Denmark	2001	1	0	1	1	1	1	1	1	0	0	0	1	0
S26	239	ERS000482	Thailand	2006	1	0	1	1	1	1	1	1	0	0	0	1	0
S25	239	ERS000481	Thailand	2006	1	0	1	1	1	1	1	1	0	0	0	1	0
S97	239	ERS049911	Thailand	2007	1	0	1	1	1	1	1	1	0	0	0	1	0
S78	239	ERS049915	Thailand	2007	1	0	1	1	1	1	1	1	0	0	0	1	0
S24a	239	ERS049918	Thailand	2006	1	0	1	1	1	1	1	1	0	0	0	1	0
S42	239	ERS049916	United States of America	2006	1	0	1	1	1	1	1	1	0	0	0	1	0
S21	239	ERS000479	Thailand	2006	1	0	1	1	1	1	1	1	0	0	0	1	0
S39	239	ERS049920	Thailand	2006	1	0	1	1	1	1	1	1	0	0	0	1	0
S81	239	ERS049917	Thailand	2007	1	0	1	1	1	1	1	1	0	0	0	1	0
S106	239	ERS049913	Thailand	2007	1	0	1	1	1	1	1	1	0	0	0	1	0
S2	239	ERS000478	Thailand	2006	1	0	1	1	1	1	1	1	0	0	0	1	0
TW20	239	FN433596.1	United Kingdom	2003	1	0	1	1	1	1	1	1	0	0	0	1	0
UCIM6015	239	JBMO00000000.1	United States of America	Not reported	1	0	1	1	1	1	1	1	0	0	0	1	0
1194_SAUR	239	JVZK00000000.1	United States of America	2012/2013	1	0	1	1	1	1	1	1	0	0	0	1	0
1195_SAUR	239	JVZJ00000000.1	United States of America	2012/2013	1	0	1	1	1	1	1	1	0	0	0	1	0
1193_SAUR	239	JVZL00000000.1	United States of America	2012/2013	1	0	1	1	1	1	1	1	0	0	0	1	0
LAMC0011	239	JBRH00000000.1	United States of America	Not reported	1	0	1	1	1	1	1	1	0	0	0	1	0
KINW6048	239	JBEK00000000.1	United States of America	Not reported	1	0	1	1	1	1	0	1	0	0	0	1	0
WAMC6102	239	JBGY00000000.1	United States of America	Not reported	1	0	1	1	1	1	1	1	0	0	0	1	0
SJOS6072	239	JBNV00000000.1	United States of America	Not reported	1	0	1	1	1	1	1	1	0	0	0	1	0
UCIM6042	239	JBPU00000000.1	United States of America	Not reported	1	0	1	1	1	1	1	1	0	0	0	1	0
SJOS6053	239	JBOE00000000.1	United States of America	Not reported	1	0	1	1	1	1	1	1	0	0	0	1	0
FVRH6002	239	JBSL00000000.1	United States of America	Not reported	1	0	1	1	1	1	1	1	0	0	0	1	0
P32	239	CTXV00000000.1	Poland	1996	1	0	0	0	0	1	1	0	0	0	1	1	0
H24	239	CTWS00000000.1	Egíto	2005	0	0	1	1	1	0	0	0	0	0	1	1	0
HU106	239	ERS000465	Hungary	1996	0	0	1	1	1	1	1	0	0	0	0	1	0
HUSA304	239	ERS000467	Hungary	1993	0	0	1	1	1	1	1	0	0	0	0	1	0
ATCC BAA039	239	AEEK00000000.1	Hungary	1993	0	0	1	1	1	1	1	0	0	0	0	1	0
IS0157	239	AICH00000000.1	Not reported	Not reported	0	0	1	1	1	0	0	0	0	0	1	1	0
HSA11	239	ERS000464	Portugal	1992	0	0	0	0	0	1	1	0	0	0	1	1	0
HDG2	239	ERS000459	Portugal	1992	0	1	0	1	1	0	0	0	0	0	0	1	0
ICP5011	239	ERS000470	Portugal	1993	0	0	0	0	0	0	0	0	0	0	0	1	0
ICP5014	239	ERS000471	Portugal	1993	0	0	0	0	0	0	0	0	0	0	0	1	0
ICP5062	239	ERS000443	Portugal	1993	0	0	0	0	0	0	0	0	0	0	1	1	0
FFP103	239	ERS000437	Portugal	1990	0	0	0	0	0	0	0	0	0	0	0	1	0
HSA10	239	ERS000463	Portugal	1992	0	0	0	0	0	0	0	0	0	0	0	1	0
1063	239	JXZH00000000.1	United States of America	1981	0	0	1	1	1	1	1	0	0	0	0	1	0
