# Supplementary material for: Local Diversification of Methicillin- Resistant Staphylococcus aureus ST239 in South America After Its Rapid Worldwide Dissemination
Source: Front Microbiol. 2019 Feb 27;10:82. doi: 10.3389/fmicb.2019.00082 (PMC6400870; doi:10.3389/fmicb.2019.00082)
Supplement: Table S3 — Primers used on PCR assays in this work. [file Table_3.xls]

## Sheet: Planilha1
Assay	Primer name	Sequence (5’-3’)	Reference
Confirmation of chromossomal architecture of GV69	04GV69F	tgtgcagctttattggtcctt	This work
	04GV69R	aattggtggcggtgatgcta
Confirmation of chromossomal architecture of GV69	05GV69F	taatgaggtaagtgcatcaagt	This work
	05GV69R	tattacctgccttgtctacct
Search for MGE disrupting agrC	TagrCF	gatagcgcgtccttaatcata	This work
	TagrCF	cattgaagccatgagggctt
Search for MGE upstream mgrA	TmgrAF	atataccgtacaaggaaattcc	This work
	TmgrAR	tcttgacgtttacaggagatt
qRT-PCR 16S (endogenous control)	q16SF	cggtccagactcctacgggaggcagca	FERREIRA et al., 2013
	q16SR	ggattagataccctggtagtccacgc
qRT-PCR rnaIII	rnaIII fwd	aatttgttcactgtgtcgataat	FERREIRA et al., 2013
	rnaIII rev	tggaaaatagttgatgagttgtt
Cloning of ardA	ardAcompF	gcatcacaattcaaaggatgtgataagaattggaa	This work
	ardAcompR	gcatcaggatcctaatttatacctctccgtgcta
