# Supplementary material for: Local Diversification of Methicillin- Resistant Staphylococcus aureus ST239 in South America After Its Rapid Worldwide Dissemination
Source: Front Microbiol. 2019 Feb 27;10:82. doi: 10.3389/fmicb.2019.00082 (PMC6400870; doi:10.3389/fmicb.2019.00082)
Supplement: Table S4 — Sequences that were potentially mobile excluded from SNP dataset. [file Table_4.XLSX]

## Sheet: Accessory_Elements_Excluded_ST2
The following Sequence Locations (with TW20 nucleotide coordinates) Were Excluded From Our SNP Dataset:
34122-67172
44989-51669
67173-102467
86371-92675
376406-419745
486820-518088
523012-544297
952129-966671
1775192-1781878
1950453-1984290
2108459-2153126
2181686-2308888
2873696-2874477
2874494-2880987
2881003-2893550
2848181-3043210
1-427978 [Hybridized region]
These correspond to the Following Regions from Fig. 1, Holden et al 2010 (Journal of Bacteriology):
FT misc_feature 34122..67172
FT /note="SCCmercury"
FT /colour=7
FT /label=
FT misc_feature 44989..51669
FT /note="Tn554"
FT /colour=5
FT /label=
FT misc_feature 67173..102467
FT /colour=7
FT /note="SCCmec type III"
FT /label=
FT misc_feature 86371..92675
FT /mobile_element="transposon: PsiTn554"
FT /note="A staphylococcus aureus chromosomal element
FT encoding cadmium resistance determinants, and genes
FT resembling the transposases genes of Tn554"
FT /colour=5
FT /label=
FT misc_feature 376406..419745
FT /note="prophage"
FT /colour=12
FT /label=
FT misc_feature 486820..518088
FT /note="putative prophage/ICE"
FT /colour=10
FT /label=
FT misc_feature 523012..544297
FT /note="Genomic island niSa-alpha"
FT /colour=2
FT /label=
FT misc_feature 952129..966671
FT /note="putative pathogenicity island"
FT /colour=4
FT /label=
FT misc_feature 1775192..1781878
FT /colour=5
FT misc_feature 1950453..1984290
FT /note="Genomic island niSa-beta"
FT /colour=2
FT /label=
FT misc_feature 2108459..2153126
FT /note="Prophage"
FT /colour=12
FT /label=
FT misc_feature 2181686..2308888
FT /note="misc island"
FT /colour=12
FT /label=
FT misc_feature 2873696..2874477
FT /note="intgrative conjugative element ICE6013"
FT /colour=10
FT misc_feature 2874494..2880987
FT /note="Tn552"
FT /colour=5
FT /label=
FT misc_feature 2881003..2893550
FT /note="intgrative conjugative element ICE6013"
FT /colour=10
