# Supplementary material for: Local Diversification of Methicillin- Resistant Staphylococcus aureus ST239 in South America After Its Rapid Worldwide Dissemination
Source: Front Microbiol. 2019 Feb 27;10:82. doi: 10.3389/fmicb.2019.00082 (PMC6400870; doi:10.3389/fmicb.2019.00082)
Supplement: Table S5 — Exclusive clusters comparing ST239-BRC and ST239-INTC. [file Table_5.XLSX]

## Sheet: Plan1
Exclusive clusters among Brazilian ST239
Organism	Gene ID	Gene Name	Product	Length
Staphylococcus aureus Bmb9393	SABB_00057	-	Mercury transport protein	343
Staphylococcus aureus Bmb9393	SABB_01601	-	phage phi Na/K ATPase-like protein	204
Staphylococcus aureus Bmb9393	SABB_02068	chp	Chemotaxis inhibitory protein	149
Staphylococcus aureus Bmb9393	SABB_01886	-	transcriptional regulator	104
Staphylococcus aureus Bmb9393	SABB_01602	-	putative phage integrase	401
Staphylococcus aureus Bmb9393	SABB_01599	-	putative lipoprotein	194
Staphylococcus aureus Bmb9393	SABB_01595	-	putative phage regulatory protein	258
Staphylococcus aureus Bmb9393	SABB_01592	-	Staphylococcus phage 3A	81
Staphylococcus aureus Bmb9393	SABB_01591	-	hypothetical protein	121
Staphylococcus aureus Bmb9393	SABB_01590	-	hypothetical protein	71
Staphylococcus aureus Bmb9393	SABB_01587	-	putative phage protein	107
Staphylococcus aureus Bmb9393	SABB_01586	-	putative phage protein	120
Staphylococcus aureus Bmb9393	SABB_01585	-	putative phage protein	388
Staphylococcus aureus Bmb9393	SABB_01584	-	hypothetical protein	185
Staphylococcus aureus Bmb9393	SABB_03556	-	putative phage-encoded DNA polymerase	650
Staphylococcus aureus Bmb9393	SABB_01582	-	phiSLT ORF65-like protein	61
Staphylococcus aureus Bmb9393	SABB_01581	-	phage DNA polymerase	133
Staphylococcus aureus Bmb9393	SABB_01139	-	virulence-associated protein E	815
Staphylococcus aureus Bmb9393	SABB_01141	-	SNF2-related protein	452
Staphylococcus aureus Bmb9393	SABB_01142	-	transcriptional regulator	145
Staphylococcus aureus Bmb9393	SABB_01143	-	HNH endonuclease	106
Staphylococcus aureus Bmb9393	SABB_01144	-	putative phage terminase small subunit	101
Staphylococcus aureus Bmb9393	SABB_01145	-	putative phage terminase large subunit	563
Staphylococcus aureus Bmb9393	SABB_01146	-	putative portal protein	412
Staphylococcus aureus Bmb9393	SABB_03427	-	putative phage Clp protease	248
Staphylococcus aureus Bmb9393	SABB_02909	-	putative major capsid protein	387
Staphylococcus aureus Bmb9393	SABB_01149	-	putative phage DNA packaging protein	92
Staphylococcus aureus Bmb9393	SABB_01150	-	putative phage protein	110
Staphylococcus aureus Bmb9393	SABB_01151	-	putative phage protein	133
Staphylococcus aureus Bmb9393	SABB_01152	-	putative phage protein	131
Staphylococcus aureus Bmb9393	SABB_01153	-	putative major tail protein	213
Staphylococcus aureus Bmb9393	SABB_01154	-	major tail-like protein	151
Staphylococcus aureus Bmb9393	SABB_01155	-	putative phage protein	113
Staphylococcus aureus Bmb9393	SABB_01157	-	putative tail protein	2066
Staphylococcus aureus Bmb9393	SABB_01158	-	holin-like protein	274
Staphylococcus aureus Bmb9393	SABB_01159	-	putative phage protein	527
Staphylococcus aureus Bmb9393	SABB_01160	-	putative phage protein	96
Staphylococcus aureus Bmb9393	SABB_01161	-	putative phage protein	636
Staphylococcus aureus Bmb9393	SABB_01163	-	putative phage protein	129
Staphylococcus aureus Bmb9393	SABB_01165	-	putative phage protein	99
Staphylococcus aureus Bmb9393	SABB_01168	-	hypothetical protein	185
Staphylococcus aureus Bmb9393	SABB_01538	isdE	heme uptake system protein IsdE	292
Staphylococcus aureus Bmb9393	SABB_01119	-	putative phage replication protein	256
Staphylococcus aureus Bmb9393	SABB_01024	atl	Bifunctional autolysin	1175
Staphylococcus aureus Bmb9393	SABB_00909	-	hypothetical protein	78
Staphylococcus aureus Bmb9393	SABB_00881	-	hypothetical protein	130
Staphylococcus aureus Bmb9393	SABB_00863	-	hypothetical protein	73
Staphylococcus aureus Bmb9393	SABB_00862	-	Lambda repressor-like protein	190
Staphylococcus aureus Bmb9393	SABB_00633	-	hypothetical protein	149
Staphylococcus aureus Bmb9393	SABB_00447	-	transposase for insertion sequence element	123
Staphylococcus aureus Bmb9393	SABB_00403	-	hypothetical protein	69
Staphylococcus aureus Bmb9393	SABB_00369	-	hypothetical protein	118
Staphylococcus aureus Bmb9393	SABB_00373	aadK	aminoglycoside 6-adenylyltransferase	302
Staphylococcus aureus Bmb9393	SABB_00374	-	putative methyltransferase	244
Staphylococcus aureus Bmb9393	SABB_00375	-	putative nucleotidyltransferase	289
Staphylococcus aureus Bmb9393	SABB_03141	-	hypothetical protein	84
Staphylococcus aureus Bmb9393	SABB_00350	-	hypothetical protein	131
Staphylococcus aureus Bmb9393	SABB_02103	-	hypothetical protein	177
Staphylococcus aureus Bmb9393	SABB_02119	-	putative phage topoisomerase	207
Staphylococcus aureus Bmb9393	SABB_02120	-	hypothetical protein	73
Staphylococcus aureus Bmb9393	SABB_02305	-	major facilitator transporter	397
Staphylococcus aureus Bmb9393	SABB_04088	-	hypothetical protein	74
Staphylococcus aureus Bmb9393	SABB_00766	-	transposase IS4 family protein	534
Staphylococcus aureus Bmb9393	SABB_02598	-	short chain dehydrogenase	28
Staphylococcus aureus Bmb9393	SABB_02644	-	NAD(P)H nitroreductase	199
Staphylococcus aureus Bmb9393	SABB_03110	-	NADH dehydrogenase subunit	29
Staphylococcus aureus Bmb9393	SABB_03419	-	dUTP pyrophosphatase	180
Staphylococcus aureus Bmb9393	SABB_03639	rot	HTH-type transcriptional regulator rot	166
Staphylococcus aureus Bmb9393	SABB_03634	-	transposase	25
Staphylococcus aureus Bmb9393	SABB_03585	-	nitrogen fixation protein NifR	42
Staphylococcus aureus Bmb9393	SABB_03417	-	putative phage SAP-26 protein	219
Staphylococcus aureus Bmb9393	SABB_00731	-	hypothetical protein	201
Staphylococcus aureus Bmb9393	SABB_03193	-	acetyltransferase family protein	143
Staphylococcus aureus Bmb9393	SABB_03156	-	putative sigma-70 family protein	188
Staphylococcus aureus Bmb9393	SABB_03139	-	5-amino-6-(5-phosphoribosylamino)uracil reductase	231
Staphylococcus aureus Bmb9393	SABB_03977	-	putative transposase	149
Staphylococcus aureus Bmb9393	SABB_02907	-	transcriptional activator RinB	51
Staphylococcus aureus Bmb9393	SABB_02912	-	hypothetical protein	133
Staphylococcus aureus Bmb9393	SABB_02897	-	SAP domain-containing protein	462
Staphylococcus aureus Bmb9393	SABB_02975	-	membrane protein	83
Staphylococcus aureus Bmb9393	SABB_02996	-	hypothetical protein	83
Staphylococcus aureus Bmb9393	SABB_04159	-	hypothetical protein	75
Exclusive clusters among International ST239
Organism	Gene ID	Gene Name	Product	Length
Staphylococcus aureus TW20	SATW20_01000		hypothetical protein	52
Staphylococcus aureus TW20	SATW20_01610	capB	capsular polysaccharide synthesis enzyme	228
Staphylococcus aureus TW20	SATW20_01800		hypothetical protein	67
Staphylococcus aureus TW20	SATW20_02160		putative sugar transport system permease	422
Staphylococcus aureus TW20	SATW20_02280		hypothetical protein	55
Staphylococcus aureus TW20	SATW20_02510		hypothetical protein	48
Staphylococcus aureus TW20	SATW20_04040	glpT	putative glycerol-3-phosphate transporter	452
Staphylococcus aureus TW20	SATW20_04090		hypothetical protein	135
Staphylococcus aureus TW20	SATW20_04200		hypothetical protein	209
Staphylococcus aureus TW20	SATW20_04320		hypothetical protein	63
Staphylococcus aureus TW20	SATW20_04920		hypothetical protein	50
Staphylococcus aureus TW20	SATW20_05200		hypothetical protein	42
Staphylococcus aureus TW20	SATW20_05360		putative acetyltransferase	161
Staphylococcus aureus TW20	SATW20_06680		hypothetical protein	205
Staphylococcus aureus TW20	SATW20_06690		hypothetical protein	209
Staphylococcus aureus TW20	SATW20_06960		hypothetical protein	67
Staphylococcus aureus TW20	SATW20_07680		hypothetical protein	205
Staphylococcus aureus TW20	SATW20_08580		hypothetical protein	48
Staphylococcus aureus TW20	SATW20_08720		hypothetical protein	67
Staphylococcus aureus TW20	SATW20_08910	entQ	staphylococcal enterotoxin Q	256
Staphylococcus aureus TW20	SATW20_08960		pathogenicity island protein	69
Staphylococcus aureus TW20	SATW20_09390		hypothetical protein	67
Staphylococcus aureus TW20	SATW20_10350		hypothetical protein	38
Staphylococcus aureus TW20	SATW20_10490	atl	bifunctional autolysin	1256
Staphylococcus aureus TW20	SATW20_10740		hypothetical protein	44
Staphylococcus aureus TW20	SATW20_11050		hypothetical protein	55
Staphylococcus aureus TW20	SATW20_11270	isdE	putative transport system extracellular bindinglipoprotein	248
Staphylococcus aureus TW20	SATW20_13050		hypothetical protein	68
Staphylococcus aureus TW20	SATW20_13120		hypothetical protein	41
Staphylococcus aureus TW20	SATW20_13150		hypothetical protein	64
Staphylococcus aureus TW20	SATW20_13190		hypothetical protein	65
Staphylococcus aureus TW20	SATW20_13230		sensor kinase protein	363
Staphylococcus aureus TW20	SATW20_14110		hypothetical protein	67
Staphylococcus aureus TW20	SATW20_14470		hypothetical protein	116
Staphylococcus aureus TW20	SATW20_14740		hypothetical protein	38
Staphylococcus aureus TW20	SATW20_14840		hypothetical protein	68
Staphylococcus aureus TW20	SATW20_16190		hypothetical protein	48
Staphylococcus aureus TW20	SATW20_00420	ant1	streptomycin 3''-adenylyltransferase 1	260
Staphylococcus aureus TW20	SATW20_17520	rot	repressor of toxins	133
Staphylococcus aureus TW20	SATW20_18700		hypothetical protein	53
Staphylococcus aureus TW20	SATW20_18930		hypothetical protein	48
Staphylococcus aureus TW20	SATW20_19410	sea	enterotoxin type A	257
Staphylococcus aureus TW20	SATW20_19420		phage protein	124
Staphylococcus aureus TW20	SATW20_19430		phage protein	95
Staphylococcus aureus TW20	SATW20_19440		phage protein	50
Staphylococcus aureus TW20	SATW20_19720		phage protein	149
Staphylococcus aureus TW20	SATW20_03450		phage endodeoxyribonuclease protein	134
Staphylococcus aureus TW20	SATW20_03440		phage protein	72
Staphylococcus aureus TW20	SATW20_03420		single stranded DNA-binding protein	156
Staphylococcus aureus TW20	SATW20_03410		phage protein	161
Staphylococcus aureus TW20	SATW20_03390		phage protein	647
Staphylococcus aureus TW20	SATW20_09010		pathogenicity island protein	94
Staphylococcus aureus TW20	SATW20_09000		pathogenicity island protein	120
Staphylococcus aureus TW20	SATW20_08990		pathogenicity island protein	485
Staphylococcus aureus TW20	SATW20_08970		pathogenicity island protein	97
Staphylococcus aureus TW20	SATW20_22240		hypothetical protein	45
Staphylococcus aureus TW20	SATW20_23920		hypothetical protein	54
Staphylococcus aureus TW20	SATW20_26070		hypothetical protein	63
Staphylococcus aureus TW20	SATW20_26440		nitroreductase family protein	223
