# Supplementary material for: Local Diversification of Methicillin- Resistant Staphylococcus aureus ST239 in South America After Its Rapid Worldwide Dissemination
Source: Front Microbiol. 2019 Feb 27;10:82. doi: 10.3389/fmicb.2019.00082 (PMC6400870; doi:10.3389/fmicb.2019.00082)
Supplement: Table S8 — BEAST uncorrelated, lognormal tree. [file Table_8.DOC]

#NEXUS
begin taxa;
	dimensions ntax=167;
	taxlabels
	'1063.NY_USA.1981'
	'16K.Russia.2007'
	'2A8.CzechRep.2001'
	'346.Malaysia.2013'
	'3HK.CzechRep.2000'
	'AGT1.Argentina.1997'
	'AGT120.Argentina.1997'
	'AGT9.Argentina.1997'
	'ANS46.Australia.1982'
	'ATCC_BAA39.Hungria.1993'
	'BK2421.NY_USA.1996'
	'BMB9393.RJ_Brazil.1993'
	'BRA2.SP_Brazil.1997'
	'BRA36.SP_Brazil.1997'
	'BZ48.SP_Brazil.1997'
	'Be62.Belem_Brazil.1996'
	'CHI59.China.1998'
	'CHI61.China.1998'
	'CHL1.Chile.1997'
	'CHL151.Chile.1998'
	'CN79.Beijing_China.2006'
	'CUHK_BJ2002.Beijing_China.2002'
	'CUHK_BJ2007.Beijing_China.2007'
	'CUHK_HK1997.HongKong.1997'
	'CUHK_HK2007.HongKong.2007'
	'D71.Germany.1996'
	'D90.Germany.1996'
	'DEN907.Denmark.2001'
	'DEU10.Izmir_Turkey.2009'
	'DEU11.Izmir_Turkey.2009'
	'DEU12.Izmir_Turkey.2009'
	'DEU14.Izmir_Turkey.2008'
	'DEU15.Izmir_Turkey.2008'
	'DEU16.Izmir_Turkey.2008'
	'DEU17.Izmir_Turkey.2008'
	'DEU19.Izmir_Turkey.2008'
	'DEU2.Izmir_Turkey.2009'
	'DEU20.Izmir_Turkey.2008'
	'DEU23.Izmir_Turkey.2008'
	'DEU3.Izmir_Turkey.2009'
	'DEU5.Izmir_Turkey.2009'
	'DEU6.Izmir_Turkey.2009'
	'DEU8.Izmir_Turkey.2009'
	'ES26.Spain.1996'
	'FFP103.Porto_Portugal.1990'
	'FRICAR.France.2014'
	'GRE18.Greece.1998'
	'GRE317.Greece.1999'
	'GRE4.Greece.1998'
	'GV51.Teresina_Brazil.1997'
	'GV69.Teresina_Brazil.1996'
	'GV88.Teresina_Brazil.1997'
	'H202.Thailand.2006'
	'H211.Denmark.2006'
	'H216.Denmark.2006'
	'H24.Egypt.2005'
	'H482.Romania.2007'
	'HC1335.RJ_Brazil.2001'
	'HC1340.RJ_Brazil.2001'
	'HDG2.Guarda_Portugal.1992'
	'HGSA142.Porto_Portugal.2003'
	'HGSA9.Porto_Portugal.1997'
	'HSA10.Porto_Portugal.1992'
	'HSA11.Porto_Portugal.1992'
	'HSJ216.Lisbon_Portugal.1997'
	'HST077.Lebanon.2011'
	'HU106.Hungary.1996'
	'HU109.Hungary.1996'
	'HU11.Ankara_Turkey.2007'
	'HU13.Ankara_Turkey.2007'
	'HU14.Ankara_Turkey.2007'
	'HU15.Ankara_Turkey.2007'
	'HU16.Ankara_Turkey.2007'
	'HU17.Ankara_Turkey.2007'
	'HU21.Ankara_Turkey.2007'
	'HU23.Ankara_Turkey.2009'
	'HU25a.RJ_Brazil.2009'
	'HU26.Ankara_Turkey.2009'
	'HU4.Ankara_Turkey.2006'
	'HU5.Ankara_Turkey.2006'
	'HU6.Ankara_Turkey.2006'
	'HU7.Ankara_Turkey.2006'
	'HU8.Ankara_Turkey.2006'
	'HU9.Ankara_Turkey.2007'
	'HUR18.Hungary.1997'
	'HUSA304.Hungary.1993'
	'ICP5011.Lisbon_Portugal.1993'
	'ICP5014.Lisbon_Portugal.1993'
	'ICP5062.Lisbon_Portugal.1993'
	'IU1.Istanbul_Turkey.2006'
	'IU10.Istanbul_Turkey.2007'
	'IU11.Istanbul_Turkey.2007'
	'IU12.Istanbul_Turkey.2007'
	'IU13.Istanbul_Turkey.2007'
	'IU15.Istanbul_Turkey.2007'
	'IU2.Istanbul_Turkey.2006'
	'IU4.Istanbul_Turkey.2006'
	'IU6.Istanbul_Turkey.2006'
	'IU7.Istanbul_Turkey.2007'
	'IU9.Istanbul_Turkey.2007'
	'JKD6009.Australia.2003'
	'LCT_SAM.China.2013'
	'LCT_SAO.China.2013'
	'LHH1.NY_USA.1994'
	'LIT68.Lithuania.1996'
	'LIT76.Lithuania.1996'
	'LIT89.Lithuania.1996'
	'M116.Vietnam.2004'
	'M1229.Denmark.2009'
	'M170.Thailand.2005'
	'M278.Portugal.2005'
	'M418.India.2006'
	'M592.Syria.2006'
	'M705.Thailand.2007'
	'M996.China.2008'
	'MAL1.Malaysia.1996'
	'MAL11.Malaysia.1996'
	'MAL119.Malaysia.1996'
	'MAL215.Malaysia.1996'
	'MAL3.Malaysia.1996'
	'MAL9.Malaysia.1996'
	'MRGR3.Geneva_Switzerland.1990'
	'MRSA_PR1.Malaysia.2009'
	'MU1.Istanbul_Turkey.2008'
	'MU10.Istanbul_Turkey.2006'
	'MU20.Istanbul_Turkey.2009'
	'MU3.Istanbul_Turkey.2008'
	'MU4.Istanbul_Turkey.2008'
	'MU5.Istanbul_Turkey.2008'
	'MU6.Istanbul_Turkey.2008'
	'MU7.Istanbul_Turkey.2007'
	'MU9.Istanbul_Turkey.2007'
	'NA21.SriLanka.2006'
	'NA32.Denmark.2006'
	'P32.Poland.1996'
	'R35.NJ_USA.1987'
	'RA3.Argentina.1996'
	'RA6.Argentina.1996'
	'RA7.Argentina.1996'
	'S102.Thailand.2007'
	'S106a.Thailand.2007'
	'S130.Thailand.2007'
	'S2.Thailand.2006'
	'S21.Thailand.2006'
	'S24a.Thailand.2006'
	'S25.Thailand.2006'
	'S38.Thailand.2006'
	'S39.Thailand.2006'
	'S40.Thailand.2006'
	'S42.Thailand.2006'
	'S6.Thailand.2006'
	'S7.Thailand.2006'
	'S71.Thailand.2006'
	'S78.Thailand.2006'
	'S81.Thailand.2007'
	'S85.Thailand.2007'
	'S87.Thailand.2007'
	'S93.Thailand.2007'
	'S97.Thailand.2007'
	'T0131.Tianjin_China.2006'
	'TUR1.Turkey.1996'
	'TUR27.Turkey.1996'
	'TW20.UK.2003'
	'UK_102.UK.1996'
	'URU110.Uruguay.1998'
	'URU34.Uruguay.1997'
	'Z172.Taiwan.2010'
;
end;
begin trees;
	tree TREE1 = [&R] (((((('1063.NY_USA.1981'[&CAheight_95%_HPD={0.0,33.0},CAheight_mean=29.700164991750412,CAheight_median=33.0,CAheight_range={0.0,33.000000000000014},height=33.0,height_95%_HPD={33.0,33.0},height_median=33.0,height_range={32.99999999999999,33.000000000000014},length=6.706030981475035,length_95%_HPD={2.8170189286977205,10.656821960347074},length_median=6.57263770769265,length_range…
end;
begin figtree;
	set appearance.backgroundColorAttribute="Default";
	set appearance.backgroundColour=#ffffff;
	set appearance.branchColorAttribute="User selection";
	set appearance.branchColorGradient=false;
	set appearance.branchLineWidth=1.0;
	set appearance.branchMinLineWidth=0.0;
	set appearance.branchWidthAttribute="Fixed";
	set appearance.foregroundColour=#000000;
	set appearance.hilightingGradient=false;
	set appearance.selectionColour=#2d3680;
	set branchLabels.colorAttribute="User selection";
	set branchLabels.displayAttribute="Branch times";
	set branchLabels.fontName="Al Bayan";
	set branchLabels.fontSize=8;
	set branchLabels.fontStyle=0;
	set branchLabels.isShown=false;
	set branchLabels.significantDigits=4;
	set layout.expansion=475;
	set layout.layoutType="RECTILINEAR";
	set layout.zoom=0;
	set legend.attribute="CAheight_mean";
	set legend.fontSize=10.0;
	set legend.isShown=false;
	set legend.significantDigits=4;
	set nodeBars.barWidth=4.0;
	set nodeBars.displayAttribute="height_95%_HPD";
	set nodeBars.isShown=true;
	set nodeLabels.colorAttribute="User selection";
	set nodeLabels.displayAttribute="Node ages";
	set nodeLabels.fontName="Al Bayan";
	set nodeLabels.fontSize=8;
	set nodeLabels.fontStyle=0;
	set nodeLabels.isShown=false;
	set nodeLabels.significantDigits=4;
	set nodeShapeExternal.colourAttribute="User selection";
	set nodeShapeExternal.isShown=false;
	set nodeShapeExternal.minSize=10.0;
	set nodeShapeExternal.scaleType=Width;
	set nodeShapeExternal.shapeType=Circle;
	set nodeShapeExternal.size=4.0;
	set nodeShapeExternal.sizeAttribute="Fixed";
	set nodeShapeInternal.colourAttribute="User selection";
	set nodeShapeInternal.isShown=false;
	set nodeShapeInternal.minSize=10.0;
	set nodeShapeInternal.scaleType=Width;
	set nodeShapeInternal.shapeType=Circle;
	set nodeShapeInternal.size=4.0;
	set nodeShapeInternal.sizeAttribute="Fixed";
	set polarLayout.alignTipLabels=false;
	set polarLayout.angularRange=0;
	set polarLayout.rootAngle=0;
	set polarLayout.rootLength=100;
	set polarLayout.showRoot=true;
	set radialLayout.spread=0.0;
	set rectilinearLayout.alignTipLabels=true;
	set rectilinearLayout.curvature=0;
	set rectilinearLayout.rootLength=0;
	set scale.offsetAge=0.0;
	set scale.rootAge=1.0;
	set scale.scaleFactor=1.0;
	set scale.scaleRoot=false;
	set scaleAxis.automaticScale=true;
	set scaleAxis.fontSize=8.0;
	set scaleAxis.isShown=false;
	set scaleAxis.lineWidth=1.0;
	set scaleAxis.majorTicks=10.0;
	set scaleAxis.minorTicks=5.0;
	set scaleAxis.origin=0.0;
	set scaleAxis.reverseAxis=false;
	set scaleAxis.showGrid=true;
	set scaleBar.automaticScale=true;
	set scaleBar.fontSize=10.0;
	set scaleBar.isShown=true;
	set scaleBar.lineWidth=1.0;
	set scaleBar.scaleRange=0.0;
	set tipLabels.colorAttribute="User selection";
	set tipLabels.displayAttribute="Names";
	set tipLabels.fontName="Al Bayan";
	set tipLabels.fontSize=8;
	set tipLabels.fontStyle=0;
	set tipLabels.isShown=true;
	set tipLabels.significantDigits=4;
	set trees.order=false;
	set trees.orderType="increasing";
	set trees.rooting=false;
	set trees.rootingType="User Selection";
	set trees.transform=false;
	set trees.transformType="cladogram";
end;
