# Supplementary material for: Local Diversification of Methicillin- Resistant Staphylococcus aureus ST239 in South America After Its Rapid Worldwide Dissemination
Source: Front Microbiol. 2019 Feb 27;10:82. doi: 10.3389/fmicb.2019.00082 (PMC6400870; doi:10.3389/fmicb.2019.00082)
Supplement: Table S9 — BEAST strict clock tree. [file Table_9.DOC]

#NEXUS
Begin taxa;
	Dimensions ntax=167;
	Taxlabels
		'1063.NY_USA.1981'
		'16K.Russia.2007'
		'2A8.CzechRep.2001'
		'346.Malaysia.2013'
		'3HK.CzechRep.2000'
		'AGT1.Argentina.1997'
		'AGT120.Argentina.1997'
		'AGT9.Argentina.1997'
		'ANS46.Australia.1982'
		'ATCC_BAA39.Hungria.1993'
		'BK2421.NY_USA.1996'
		'BMB9393.RJ_Brazil.1993'
		'BRA2.SP_Brazil.1997'
		'BRA36.SP_Brazil.1997'
		'BZ48.SP_Brazil.1997'
		'Be62.Belem_Brazil.1996'
		'CHI59.China.1998'
		'CHI61.China.1998'
		'CHL1.Chile.1997'
		'CHL151.Chile.1998'
		'CN79.Beijing_China.2006'
		'CUHK_BJ2002.Beijing_China.2002'
		'CUHK_BJ2007.Beijing_China.2007'
		'CUHK_HK1997.HongKong.1997'
		'CUHK_HK2007.HongKong.2007'
		'D71.Germany.1996'
		'D90.Germany.1996'
		'DEN907.Denmark.2001'
		'DEU10.Izmir_Turkey.2009'
		'DEU11.Izmir_Turkey.2009'
		'DEU12.Izmir_Turkey.2009'
		'DEU14.Izmir_Turkey.2008'
		'DEU15.Izmir_Turkey.2008'
		'DEU16.Izmir_Turkey.2008'
		'DEU17.Izmir_Turkey.2008'
		'DEU19.Izmir_Turkey.2008'
		'DEU2.Izmir_Turkey.2009'
		'DEU20.Izmir_Turkey.2008'
		'DEU23.Izmir_Turkey.2008'
		'DEU3.Izmir_Turkey.2009'
		'DEU5.Izmir_Turkey.2009'
		'DEU6.Izmir_Turkey.2009'
		'DEU8.Izmir_Turkey.2009'
		'ES26.Spain.1996'
		'FFP103.Porto_Portugal.1990'
		'FRICAR.France.2014'
		'GRE18.Greece.1998'
		'GRE317.Greece.1999'
		'GRE4.Greece.1998'
		'GV51.Teresina_Brazil.1997'
		'GV69.Teresina_Brazil.1996'
		'GV88.Teresina_Brazil.1997'
		'H202.Thailand.2006'
		'H211.Denmark.2006'
		'H216.Denmark.2006'
		'H24.Egypt.2005'
		'H482.Romania.2007'
		'HC1335.RJ_Brazil.2001'
		'HC1340.RJ_Brazil.2001'
		'HDG2.Guarda_Portugal.1992'
		'HGSA142.Porto_Portugal.2003'
		'HGSA9.Porto_Portugal.1997'
		'HSA10.Porto_Portugal.1992'
		'HSA11.Porto_Portugal.1992'
		'HSJ216.Lisbon_Portugal.1997'
		'HST077.Lebanon.2011'
		'HU106.Hungary.1996'
		'HU109.Hungary.1996'
		'HU11.Ankara_Turkey.2007'
		'HU13.Ankara_Turkey.2007'
		'HU14.Ankara_Turkey.2007'
		'HU15.Ankara_Turkey.2007'
		'HU16.Ankara_Turkey.2007'
		'HU17.Ankara_Turkey.2007'
		'HU21.Ankara_Turkey.2007'
		'HU23.Ankara_Turkey.2009'
		'HU25a.RJ_Brazil.2009'
		'HU26.Ankara_Turkey.2009'
		'HU4.Ankara_Turkey.2006'
		'HU5.Ankara_Turkey.2006'
		'HU6.Ankara_Turkey.2006'
		'HU7.Ankara_Turkey.2006'
		'HU8.Ankara_Turkey.2006'
		'HU9.Ankara_Turkey.2007'
		'HUR18.Hungary.1997'
		'HUSA304.Hungary.1993'
		'ICP5011.Lisbon_Portugal.1993'
		'ICP5014.Lisbon_Portugal.1993'
		'ICP5062.Lisbon_Portugal.1993'
		'IU1.Istanbul_Turkey.2006'
		'IU10.Istanbul_Turkey.2007'
		'IU11.Istanbul_Turkey.2007'
		'IU12.Istanbul_Turkey.2007'
		'IU13.Istanbul_Turkey.2007'
		'IU15.Istanbul_Turkey.2007'
		'IU2.Istanbul_Turkey.2006'
		'IU4.Istanbul_Turkey.2006'
		'IU6.Istanbul_Turkey.2006'
		'IU7.Istanbul_Turkey.2007'
		'IU9.Istanbul_Turkey.2007'
		'JKD6009.Australia.2003'
		'LCT_SAM.China.2013'
		'LCT_SAO.China.2013'
		'LHH1.NY_USA.1994'
		'LIT68.Lithuania.1996'
		'LIT76.Lithuania.1996'
		'LIT89.Lithuania.1996'
		'M116.Vietnam.2004'
		'M1229.Denmark.2009'
		'M170.Thailand.2005'
		'M278.Portugal.2005'
		'M418.India.2006'
		'M592.Syria.2006'
		'M705.Thailand.2007'
		'M996.China.2008'
		'MAL1.Malaysia.1996'
		'MAL11.Malaysia.1996'
		'MAL119.Malaysia.1996'
		'MAL215.Malaysia.1996'
		'MAL3.Malaysia.1996'
		'MAL9.Malaysia.1996'
		'MRGR3.Geneva_Switzerland.1990'
		'MRSA_PR1.Malaysia.2009'
		'MU1.Istanbul_Turkey.2008'
		'MU10.Istanbul_Turkey.2006'
		'MU20.Istanbul_Turkey.2009'
		'MU3.Istanbul_Turkey.2008'
		'MU4.Istanbul_Turkey.2008'
		'MU5.Istanbul_Turkey.2008'
		'MU6.Istanbul_Turkey.2008'
		'MU7.Istanbul_Turkey.2007'
		'MU9.Istanbul_Turkey.2007'
		'NA21.SriLanka.2006'
		'NA32.Denmark.2006'
		'P32.Poland.1996'
		'R35.NJ_USA.1987'
		'RA3.Argentina.1996'
		'RA6.Argentina.1996'
		'RA7.Argentina.1996'
		'S102.Thailand.2007'
		'S106a.Thailand.2007'
		'S130.Thailand.2007'
		'S2.Thailand.2006'
		'S21.Thailand.2006'
		'S24a.Thailand.2006'
		'S25.Thailand.2006'
		'S26.Thailand.2006'
		'S38.Thailand.2006'
		'S39.Thailand.2006'
		'S40.Thailand.2006'
		'S42.Thailand.2006'
		'S7.Thailand.2006'
		'S71.Thailand.2007'
		'S78.Thailand.2007'
		'S81.Thailand.2007'
		'S85.Thailand.2007'
		'S87.Thailand.2007'
		'S93.Thailand.2007'
		'S97.Thailand.2007'
		'T0131.Tianjin_China.2006'
		'TUR1.Turkey.1996'
		'TUR27.Turkey.1996'
		'TW20.UK.2003'
		'UK_102.UK.1996'
		'URU110.Uruguay.1998'
		'URU34.Uruguay.1997'
		'Z172.Taiwan.2010'
		;
End;
Begin trees;
	Translate
		1 '1063.NY_USA.1981',
		2 '16K.Russia.2007',
		3 '2A8.CzechRep.2001',
		4 '346.Malaysia.2013',
		5 '3HK.CzechRep.2000',
		6 'AGT1.Argentina.1997',
		7 'AGT120.Argentina.1997',
		8 'AGT9.Argentina.1997',
		9 'ANS46.Australia.1982',
		10 'ATCC_BAA39.Hungria.1993',
		11 'BK2421.NY_USA.1996',
		12 'BMB9393.RJ_Brazil.1993',
		13 'BRA2.SP_Brazil.1997',
		14 'BRA36.SP_Brazil.1997',
		15 'BZ48.SP_Brazil.1997',
		16 'Be62.Belem_Brazil.1996',
		17 'CHI59.China.1998',
		18 'CHI61.China.1998',
		19 'CHL1.Chile.1997',
		20 'CHL151.Chile.1998',
		21 'CN79.Beijing_China.2006',
		22 'CUHK_BJ2002.Beijing_China.2002',
		23 'CUHK_BJ2007.Beijing_China.2007',
		24 'CUHK_HK1997.HongKong.1997',
		25 'CUHK_HK2007.HongKong.2007',
		26 'D71.Germany.1996',
		27 'D90.Germany.1996',
		28 'DEN907.Denmark.2001',
		29 'DEU10.Izmir_Turkey.2009',
		30 'DEU11.Izmir_Turkey.2009',
		31 'DEU12.Izmir_Turkey.2009',
		32 'DEU14.Izmir_Turkey.2008',
		33 'DEU15.Izmir_Turkey.2008',
		34 'DEU16.Izmir_Turkey.2008',
		35 'DEU17.Izmir_Turkey.2008',
		36 'DEU19.Izmir_Turkey.2008',
		37 'DEU2.Izmir_Turkey.2009',
		38 'DEU20.Izmir_Turkey.2008',
		39 'DEU23.Izmir_Turkey.2008',
		40 'DEU3.Izmir_Turkey.2009',
		41 'DEU5.Izmir_Turkey.2009',
		42 'DEU6.Izmir_Turkey.2009',
		43 'DEU8.Izmir_Turkey.2009',
		44 'ES26.Spain.1996',
		45 'FFP103.Porto_Portugal.1990',
		46 'FRICAR.France.2014',
		47 'GRE18.Greece.1998',
		48 'GRE317.Greece.1999',
		49 'GRE4.Greece.1998',
		50 'GV51.Teresina_Brazil.1997',
		51 'GV69.Teresina_Brazil.1996',
		52 'GV88.Teresina_Brazil.1997',
		53 'H202.Thailand.2006',
		54 'H211.Denmark.2006',
		55 'H216.Denmark.2006',
		56 'H24.Egypt.2005',
		57 'H482.Romania.2007',
		58 'HC1335.RJ_Brazil.2001',
		59 'HC1340.RJ_Brazil.2001',
		60 'HDG2.Guarda_Portugal.1992',
		61 'HGSA142.Porto_Portugal.2003',
		62 'HGSA9.Porto_Portugal.1997',
		63 'HSA10.Porto_Portugal.1992',
		64 'HSA11.Porto_Portugal.1992',
		65 'HSJ216.Lisbon_Portugal.1997',
		66 'HST077.Lebanon.2011',
		67 'HU106.Hungary.1996',
		68 'HU109.Hungary.1996',
		69 'HU11.Ankara_Turkey.2007',
		70 'HU13.Ankara_Turkey.2007',
		71 'HU14.Ankara_Turkey.2007',
		72 'HU15.Ankara_Turkey.2007',
		73 'HU16.Ankara_Turkey.2007',
		74 'HU17.Ankara_Turkey.2007',
		75 'HU21.Ankara_Turkey.2007',
		76 'HU23.Ankara_Turkey.2009',
		77 'HU25a.RJ_Brazil.2009',
		78 'HU26.Ankara_Turkey.2009',
		79 'HU4.Ankara_Turkey.2006',
		80 'HU5.Ankara_Turkey.2006',
		81 'HU6.Ankara_Turkey.2006',
		82 'HU7.Ankara_Turkey.2006',
		83 'HU8.Ankara_Turkey.2006',
		84 'HU9.Ankara_Turkey.2007',
		85 'HUR18.Hungary.1997',
		86 'HUSA304.Hungary.1993',
		87 'ICP5011.Lisbon_Portugal.1993',
		88 'ICP5014.Lisbon_Portugal.1993',
		89 'ICP5062.Lisbon_Portugal.1993',
		90 'IU1.Istanbul_Turkey.2006',
		91 'IU10.Istanbul_Turkey.2007',
		92 'IU11.Istanbul_Turkey.2007',
		93 'IU12.Istanbul_Turkey.2007',
		94 'IU13.Istanbul_Turkey.2007',
		95 'IU15.Istanbul_Turkey.2007',
		96 'IU2.Istanbul_Turkey.2006',
		97 'IU4.Istanbul_Turkey.2006',
		98 'IU6.Istanbul_Turkey.2006',
		99 'IU7.Istanbul_Turkey.2007',
		100 'IU9.Istanbul_Turkey.2007',
		101 'JKD6009.Australia.2003',
		102 'LCT_SAM.China.2013',
		103 'LCT_SAO.China.2013',
		104 'LHH1.NY_USA.1994',
		105 'LIT68.Lithuania.1996',
		106 'LIT76.Lithuania.1996',
		107 'LIT89.Lithuania.1996',
		108 'M116.Vietnam.2004',
		109 'M1229.Denmark.2009',
		110 'M170.Thailand.2005',
		111 'M278.Portugal.2005',
		112 'M418.India.2006',
		113 'M592.Syria.2006',
		114 'M705.Thailand.2007',
		115 'M996.China.2008',
		116 'MAL1.Malaysia.1996',
		117 'MAL11.Malaysia.1996',
		118 'MAL119.Malaysia.1996',
		119 'MAL215.Malaysia.1996',
		120 'MAL3.Malaysia.1996',
		121 'MAL9.Malaysia.1996',
		122 'MRGR3.Geneva_Switzerland.1990',
		123 'MRSA_PR1.Malaysia.2009',
		124 'MU1.Istanbul_Turkey.2008',
		125 'MU10.Istanbul_Turkey.2006',
		126 'MU20.Istanbul_Turkey.2009',
		127 'MU3.Istanbul_Turkey.2008',
		128 'MU4.Istanbul_Turkey.2008',
		129 'MU5.Istanbul_Turkey.2008',
		130 'MU6.Istanbul_Turkey.2008',
		131 'MU7.Istanbul_Turkey.2007',
		132 'MU9.Istanbul_Turkey.2007',
		133 'NA21.SriLanka.2006',
		134 'NA32.Denmark.2006',
		135 'P32.Poland.1996',
		136 'R35.NJ_USA.1987',
		137 'RA3.Argentina.1996',
		138 'RA6.Argentina.1996',
		139 'RA7.Argentina.1996',
		140 'S102.Thailand.2007',
		141 'S106a.Thailand.2007',
		142 'S130.Thailand.2007',
		143 'S2.Thailand.2006',
		144 'S21.Thailand.2006',
		145 'S24a.Thailand.2006',
		146 'S25.Thailand.2006',
		147 'S26.Thailand.2006',
		148 'S38.Thailand.2006',
		149 'S39.Thailand.2006',
		150 'S40.Thailand.2006',
		151 'S42.Thailand.2006',
		152 'S7.Thailand.2006',
		153 'S71.Thailand.2007',
		154 'S78.Thailand.2007',
		155 'S81.Thailand.2007',
		156 'S85.Thailand.2007',
		157 'S87.Thailand.2007',
		158 'S93.Thailand.2007',
		159 'S97.Thailand.2007',
		160 'T0131.Tianjin_China.2006',
		161 'TUR1.Turkey.1996',
		162 'TUR27.Turkey.1996',
		163 'TW20.UK.2003',
		164 'UK_102.UK.1996',
		165 'URU110.Uruguay.1998',
		166 'URU34.Uruguay.1997',
		167 'Z172.Taiwan.2010'
		;
tree TREE1 = [&R] (((((1[&length_range={6.474508496445715,13.89846796729256},height_95%_HPD={32.99999999999999,33.00000000000001},rate_95%_HPD={1.9876250729004097E-6,2.24794036484415E-6},length_95%_HPD={7.480195353013059,11.382863532085715},rate=2.124986616762241E-6,length=9.481814178436236,rate_median=2.125948112907335E-6,length_median=9.449215546552573,height_median=33.0,rate_range={1.865518831…
End;
