# Supplementary material for: Local Diversification of Methicillin- Resistant Staphylococcus aureus ST239 in South America After Its Rapid Worldwide Dissemination
Source: Front Microbiol. 2019 Feb 27;10:82. doi: 10.3389/fmicb.2019.00082 (PMC6400870; doi:10.3389/fmicb.2019.00082)
Supplement: Table S10 — Maximum likelihood tree. [file Table_10.DOC]

#NEXUS
begin taxa;
	dimensions ntax=190;
	taxlabels
	1063
	1193_SAUR
	1194_SAUR
	1195_SAUR
	16K
	21178
	2A8
	32S
	346
	3HK
	AGT1
	AGT120
	AGT9
	ANS46
	ATCC_BAA39
	BK2421
	BMB9393
	BRA2
	BRA36
	BZ48
	Be62
	CHI59
	CHI61
	CHL1
	CHL151
	CN79
	CUHK_BJ2002
	CUHK_BJ2007
	CUHK_HK1997
	CUHK_HK2007
	D71
	D90
	DEN907
	DEU10
	DEU11
	DEU12
	DEU14
	DEU15
	DEU16
	DEU17
	DEU19
	DEU2
	DEU20
	DEU23
	DEU3
	DEU5
	DEU6
	DEU8
	ES26
	FFP103
	FRICAR
	FVRH6002
	GRE18
	GRE317
	GRE4
	GV51
	GV69
	GV88
	H202
	H211
	H216
	H24
	H482
	HC1335
	HC1340
	HDG2
	HGSA142
	HGSA9
	HSA10
	HSA11
	HSJ216
	HST077
	HU106
	HU109
	HU11
	HU13
	HU14
	HU15
	HU16
	HU17
	HU21
	HU23
	HU25a
	HU26
	HU4
	HU5
	HU6
	HU7
	HU8
	HU9
	HUR18
	HUSA304
	ICP5011
	ICP5014
	ICP5062
	IS157
	IU1
	IU10
	IU11
	IU12
	IU13
	IU15
	IU17
	IU18
	IU19
	IU2
	IU20
	IU4
	IU6
	IU7
	IU9
	JKD6008
	JKD6009
	KINW6048
	LAMC0011
	LCT_SAG
	LCT_SAM
	LCT_SAO
	LCT_SAS
	LHH1
	LIT68
	LIT76
	LIT89
	M116
	M1229
	M170
	M278
	M418
	M592
	M705
	M996
	MAL1
	MAL11
	MAL119
	MAL215
	MAL3
	MAL9
	MRGR3
	MRSA_PR1
	MU1
	MU10
	MU20
	MU3
	MU4
	MU5
	MU6
	MU7
	MU9
	NA32
	Na21
	OC3
	P32
	R35
	RA3
	RA6
	RA7
	S102
	S106a
	S130
	S2
	S21
	S24a
	S25
	S26
	S38
	S39
	S40
	S42
	S7
	S71
	S78
	S81
	S85
	S87
	S93
	S97
	SJOS6053
	SJOS6072
	T0131
	TUR1
	TUR27
	TW20
	UCIM6015
	UCIM6042
	UK_102
	URU110
	URU34
	WAMC6102
	XN108
	Z172
;
end;
begin trees;
	tree tree_1 = [&R] (1063[&!color=#ccccff]:4.18E-4,(((((((((((((((((((1193_SAUR[&!color=#990099]:1.0E-5,(1194_SAUR[&!color=#990099]:1.0E-5,1195_SAUR[&!color=#990099]:1.0E-5)[&support="79/100",!color=#990099]:1.2E-5)[&support="100/100",!color=#990099]:6.29E-4,UCIM6015[&!color=#990099]:4.34E-4)[&support="94.8/100",!color=#990099]:4.3E-5,(KINW6048[&!color=#990099]:2.16E-4,LAMC0011[&!color=#990099]:1.…
end;
begin figtree;
	set appearance.backgroundColorAttribute="Default";
	set appearance.backgroundColour=#ffffff;
	set appearance.branchColorAttribute="User selection";
	set appearance.branchColorGradient=false;
	set appearance.branchLineWidth=2.0;
	set appearance.branchMinLineWidth=0.0;
	set appearance.branchWidthAttribute="Fixed";
	set appearance.foregroundColour=#000000;
	set appearance.hilightingGradient=false;
	set appearance.selectionColour=#2d3680;
	set branchLabels.colorAttribute="User selection";
	set branchLabels.displayAttribute="Branch times";
	set branchLabels.fontName="sansserif";
	set branchLabels.fontSize=8;
	set branchLabels.fontStyle=0;
	set branchLabels.isShown=false;
	set branchLabels.significantDigits=4;
	set layout.expansion=0;
	set layout.layoutType="POLAR";
	set layout.zoom=198;
	set legend.attribute="support";
	set legend.fontSize=10.0;
	set legend.isShown=false;
	set legend.significantDigits=4;
	set nodeBars.barWidth=4.0;
	set nodeBars.displayAttribute=null;
	set nodeBars.isShown=false;
	set nodeLabels.colorAttribute="User selection";
	set nodeLabels.displayAttribute="Node ages";
	set nodeLabels.fontName="sansserif";
	set nodeLabels.fontSize=8;
	set nodeLabels.fontStyle=0;
	set nodeLabels.isShown=false;
	set nodeLabels.significantDigits=4;
	set nodeShapeExternal.colourAttribute="User selection";
	set nodeShapeExternal.isShown=false;
	set nodeShapeExternal.minSize=10.0;
	set nodeShapeExternal.scaleType=Width;
	set nodeShapeExternal.shapeType=Circle;
	set nodeShapeExternal.size=4.0;
	set nodeShapeExternal.sizeAttribute="Fixed";
	set nodeShapeInternal.colourAttribute="User selection";
	set nodeShapeInternal.isShown=false;
	set nodeShapeInternal.minSize=10.0;
	set nodeShapeInternal.scaleType=Width;
	set nodeShapeInternal.shapeType=Circle;
	set nodeShapeInternal.size=4.0;
	set nodeShapeInternal.sizeAttribute="Fixed";
	set polarLayout.alignTipLabels=true;
	set polarLayout.angularRange=0;
	set polarLayout.rootAngle=0;
	set polarLayout.rootLength=100;
	set polarLayout.showRoot=false;
	set radialLayout.spread=0.0;
	set rectilinearLayout.alignTipLabels=false;
	set rectilinearLayout.curvature=0;
	set rectilinearLayout.rootLength=100;
	set scale.offsetAge=0.0;
	set scale.rootAge=1.0;
	set scale.scaleFactor=1.0;
	set scale.scaleRoot=false;
	set scaleAxis.automaticScale=true;
	set scaleAxis.fontSize=8.0;
	set scaleAxis.isShown=false;
	set scaleAxis.lineWidth=1.0;
	set scaleAxis.majorTicks=1.0;
	set scaleAxis.minorTicks=0.5;
	set scaleAxis.origin=0.0;
	set scaleAxis.reverseAxis=false;
	set scaleAxis.showGrid=true;
	set scaleBar.automaticScale=false;
	set scaleBar.fontSize=12.0;
	set scaleBar.isShown=true;
	set scaleBar.lineWidth=2.0;
	set scaleBar.scaleRange=5.0E-4;
	set tipLabels.colorAttribute="User selection";
	set tipLabels.displayAttribute="Names";
	set tipLabels.fontName="Arial";
	set tipLabels.fontSize=14;
	set tipLabels.fontStyle=0;
	set tipLabels.isShown=true;
	set tipLabels.significantDigits=4;
	set trees.order=true;
	set trees.orderType="increasing";
	set trees.rooting=true;
	set trees.rootingType="User Selection";
	set trees.transform=false;
	set trees.transformType="cladogram";
end;
